# Supplementary material for: Navigating the transcriptional roadmap regulating plant secondary cell wall deposition
Source: Front Plant Sci. 2013 Aug 29;4:325. doi: 10.3389/fpls.2013.00325 (PMC3756741; doi:10.3389/fpls.2013.00325)
Supplement: Additional file 1 — Cytoscape file (.cys) of direct and indirect protein–DNA interactions and protein–protein interactions involved in Arabidopsis SCW transcriptional regulation. Nodes indicate genes, edges indicate interactions. Red edges, known direct protein–DNA interactions; dark blue solid edges, known regulatory relationships of unknown nature; dark blue dashed edges; known indirect regulatory relationships; light blue edges, protein–protein interactions. Structural genes are indicated as square nodes, transcriptional activators as circular nodes, transcriptional repressors as diamond-shaped nodes, and transporter proteins (WAT1) as triangles. Nodes are color-coded according to known biological processes: blue, signaling; green, cellulose biosynthesis; yellow, hemicelluloses biosynthesis; black, programmed cell death; purple, lignin biosynthesis; white, unknown function. Transcriptional regulators colored in orange are involved in the regulation of more than one type of SCW biopolymer. [file 56749_Myburg_Additionalfile1.ZIP]

Archive with 10 entries (10 files):
- CytoscapeSession-2013_07_14-10_31/Sheet1.xgmml
- CytoscapeSession-2013_07_14-10_31/Sheet1.1.xgmml
- CytoscapeSession-2013_07_14-10_31/cysession.xml
- CytoscapeSession-2013_07_14-10_31/session_vizmap.props
- CytoscapeSession-2013_07_14-10_31/session_cytoscape.props
- CytoscapeSession-2013_07_14-10_31/session_bookmarks.xml
- CytoscapeSession-2013_07_14-10_31/plugins/CsFilter/old_filters.props
- CytoscapeSession-2013_07_14-10_31/plugins/FilterPlugin/session_filters.props
- CytoscapeSession-2013_07_14-10_31/plugins/AttributeBrowserPlugin/attributeBrowser.props
- CytoscapeSession-2013_07_14-10_31/images/image_metadata.props
