# Supplementary material for: Navigating the transcriptional roadmap regulating plant secondary cell wall deposition
Source: Front Plant Sci. 2013 Aug 29;4:325. doi: 10.3389/fpls.2013.00325 (PMC3756741; doi:10.3389/fpls.2013.00325)
Supplement: Additional file 1 — Cytoscape file (.cys) of direct and indirect protein–DNA interactions and protein–protein interactions involved in Arabidopsis SCW transcriptional regulation. Nodes indicate genes, edges indicate interactions. Red edges, known direct protein–DNA interactions; dark blue solid edges, known regulatory relationships of unknown nature; dark blue dashed edges; known indirect regulatory relationships; light blue edges, protein–protein interactions. Structural genes are indicated as square nodes, transcriptional activators as circular nodes, transcriptional repressors as diamond-shaped nodes, and transporter proteins (WAT1) as triangles. Nodes are color-coded according to known biological processes: blue, signaling; green, cellulose biosynthesis; yellow, hemicelluloses biosynthesis; black, programmed cell death; purple, lignin biosynthesis; white, unknown function. Transcriptional regulators colored in orange are involved in the regulation of more than one type of SCW biopolymer. [file 56749_Myburg_Additionalfile1.ZIP › CytoscapeSession-2013_07_14-10_31/Sheet1.xgmml]

<?xml version="1.0" encoding="UTF-8" standalone="yes"?>
<graph label="Sheet1" xmlns:dc="http://purl.org/dc/elements/1.1/" xmlns:xlink="http://www.w3.org/1999/xlink" xmlns:rdf="http://www.w3.org/1999/02/22-rdf-syntax-ns#" xmlns:cy="http://www.cytoscape.org" xmlns="http://www.cs.rpi.edu/XGMML"  directed="1">
  <att name="documentVersion" value="1.1"/>
  <att name="networkMetadata">
    <rdf:RDF>
      <rdf:Description rdf:about="http://www.cytoscape.org/">
        <dc:type>Protein-Protein Interaction</dc:type>
        <dc:description>N/A</dc:description>
        <dc:identifier>N/A</dc:identifier>
        <dc:date>2013-07-14 10:31:08</dc:date>
        <dc:title>Sheet1</dc:title>
        <dc:source>http://www.cytoscape.org/</dc:source>
        <dc:format>Cytoscape-XGMML</dc:format>
      </rdf:Description>
    </rdf:RDF>
  </att>
  <att type="string" name="backgroundColor" value="#ccccff"/>
  <att type="real" name="GRAPH_VIEW_ZOOM" value="0.9239213319251325"/>
  <att type="real" name="GRAPH_VIEW_CENTER_X" value="1873.839639587403"/>
  <att type="real" name="GRAPH_VIEW_CENTER_Y" value="700.8700125122075"/>
  <att type="boolean" name="NODE_SIZE_LOCKED" value="true"/>
  <att type="string" name="__layoutAlgorithm" value="circular" cy:hidden="true"/>
  <node label="node0_723_723" id="-144">
    <att type="string" name="NODE_TYPE" value="DefaultNode"/>
    <att type="string" name="canonicalName" value="node0_723_723"/>
    <att type="string" name="node.fillColor" value="255,255,255"/>
    <att type="string" name="node.label" value="MYB5"/>
    <graphics type="ELLIPSE" h="40.0" w="40.0" x="427.9520263671875" y="474.591552734375" fill="#ffffff" width="1" outline="#666666"/>
  </node>
  <node label="node7_777" id="-143">
    <att type="string" name="NODE_TYPE" value="DefaultNode"/>
    <att type="string" name="canonicalName" value="node7_777"/>
    <att type="string" name="node.fillColor" value="255,255,255"/>
    <att type="string" name="node.label" value="ZAT5"/>
    <graphics type="ELLIPSE" h="40.0" w="40.0" x="1880.445068359375" y="546.615966796875" fill="#ffffff" width="1" outline="#666666"/>
  </node>
  <node label="node6_113" id="-142">
    <att type="string" name="NODE_TYPE" value="DefaultNode"/>
    <att type="string" name="canonicalName" value="node6_113"/>
    <att type="string" name="node.fillColor" value="255,255,255"/>
    <att type="string" name="node.label" value="BLH2"/>
    <graphics type="ELLIPSE" h="40.0" w="40.0" x="1843.33935546875" y="522.180419921875" fill="#ffffff" width="1" outline="#666666"/>
  </node>
  <node label="node5_318" id="-141">
    <att type="string" name="NODE_TYPE" value="DefaultNode"/>
    <att type="string" name="canonicalName" value="node5_318"/>
    <att type="string" name="node.fillColor" value="255,255,255"/>
    <att type="string" name="node.label" value="BLH3"/>
    <graphics type="ELLIPSE" h="40.0" w="40.0" x="1878.76611328125" y="497.57769775390625" fill="#ffffff" width="1" outline="#666666"/>
  </node>
  <node label="node4_049" id="-140">
    <att type="string" name="NODE_TYPE" value="DefaultNode"/>
    <att type="string" name="canonicalName" value="node4_049"/>
    <att type="string" name="node.fillColor" value="255,255,255"/>
    <att type="string" name="node.label" value="BLH6"/>
    <graphics type="ELLIPSE" h="40.0" w="40.0" x="1836.0115966796875" y="479.6346435546875" fill="#ffffff" width="1" outline="#666666"/>
  </node>
  <node label="node3_180" id="-139">
    <att type="string" name="NODE_TYPE" value="DefaultNode"/>
    <att type="string" name="canonicalName" value="node3_180"/>
    <att type="string" name="node.fillColor" value="255,255,255"/>
    <att type="string" name="node.label" value="IAA28"/>
    <graphics type="ELLIPSE" h="40.0" w="40.0" x="1874.3291015625" y="456.1907958984375" fill="#ffffff" width="1" outline="#666666"/>
  </node>
  <node label="node2_210" id="-138">
    <att type="string" name="NODE_TYPE" value="DefaultNode"/>
    <att type="string" name="canonicalName" value="node2_210"/>
    <att type="string" name="node.fillColor" value="255,255,255"/>
    <att type="string" name="node.label" value="TRY"/>
    <graphics type="ELLIPSE" h="40.0" w="40.0" x="1878.75" y="416.4021911621094" fill="#ffffff" width="1" outline="#666666"/>
  </node>
  <node label="node1_320" id="-137">
    <att type="string" name="NODE_TYPE" value="DefaultNode"/>
    <att type="string" name="canonicalName" value="node1_320"/>
    <att type="string" name="node.fillColor" value="255,255,255"/>
    <att type="string" name="node.label" value="bZIP6"/>
    <graphics type="ELLIPSE" h="40.0" w="40.0" x="1836.951416015625" y="439.31585693359375" fill="#ffffff" width="1" outline="#666666"/>
  </node>
  <node label="node0_393" id="-136">
    <att type="string" name="NODE_TYPE" value="DefaultNode"/>
    <att type="string" name="canonicalName" value="node0_393"/>
    <att type="string" name="node.fillColor" value="255,255,255"/>
    <att type="string" name="node.label" value="BEL10"/>
    <graphics type="ELLIPSE" h="40.0" w="40.0" x="1835.9564208984375" y="396.76934814453125" fill="#ffffff" width="1" outline="#666666"/>
  </node>
  <node label="node8_686" id="-135">
    <att type="string" name="NODE_TYPE" value="DefaultNode"/>
    <att type="string" name="canonicalName" value="node8_686"/>
    <att type="string" name="node.fillColor" value="255,255,255"/>
    <att type="string" name="node.label" value="TUA2"/>
    <att type="string" name="node.shape" value="roundrect"/>
    <graphics type="ROUNDED_RECTANGLE" h="40.0" w="40.0" x="568.5352783203125" y="882.4942626953125" fill="#ffffff" width="1" outline="#666666"/>
  </node>
  <node label="node7_197" id="-134">
    <att type="string" name="NODE_TYPE" value="DefaultNode"/>
    <att type="string" name="canonicalName" value="node7_197"/>
    <att type="string" name="node.fillColor" value="0,0,0"/>
    <att type="string" name="node.label" value="BFN1"/>
    <att type="string" name="node.labelColor" value="255,255,255"/>
    <att type="string" name="node.shape" value="roundrect"/>
    <graphics type="ROUNDED_RECTANGLE" h="40.0" w="40.0" x="1365.7552490234375" y="824.40234375" fill="#000000" width="1" outline="#666666"/>
  </node>
  <node label="node6_981" id="-133">
    <att type="string" name="NODE_TYPE" value="DefaultNode"/>
    <att type="string" name="canonicalName" value="node6_981"/>
    <att type="string" name="node.fillColor" value="0,0,0"/>
    <att type="string" name="node.label" value="MC8"/>
    <att type="string" name="node.labelColor" value="255,255,255"/>
    <att type="string" name="node.shape" value="roundrect"/>
    <graphics type="ROUNDED_RECTANGLE" h="40.0" w="40.0" x="1321.828857421875" y="823.0372314453125" fill="#000000" width="1" outline="#666666"/>
  </node>
  <node label="node5_693" id="-132">
    <att type="string" name="NODE_TYPE" value="DefaultNode"/>
    <att type="string" name="canonicalName" value="node5_693"/>
    <att type="string" name="node.fillColor" value="0,0,0"/>
    <att type="string" name="node.label" value="MC9"/>
    <att type="string" name="node.labelColor" value="255,255,255"/>
    <att type="string" name="node.shape" value="roundrect"/>
    <graphics type="ROUNDED_RECTANGLE" h="40.0" w="40.0" x="1322.49755859375" y="864.6966552734375" fill="#000000" width="1" outline="#666666"/>
  </node>
  <node label="node4_549" id="-131">
    <att type="string" name="NODE_TYPE" value="DefaultNode"/>
    <att type="string" name="canonicalName" value="node4_549"/>
    <att type="string" name="node.fillColor" value="0,0,0"/>
    <att type="string" name="node.label" value="SBT1.1"/>
    <att type="string" name="node.labelColor" value="255,255,255"/>
    <att type="string" name="node.shape" value="roundrect"/>
    <graphics type="ROUNDED_RECTANGLE" h="40.0" w="40.0" x="1365.1107177734375" y="866.4124755859375" fill="#000000" width="1" outline="#666666"/>
  </node>
  <node label="node3_077" id="-130">
    <att type="string" name="NODE_TYPE" value="DefaultNode"/>
    <att type="string" name="canonicalName" value="node3_077"/>
    <att type="string" name="node.fillColor" value="0,0,0"/>
    <att type="string" name="node.label" value="XCP2"/>
    <att type="string" name="node.labelColor" value="255,255,255"/>
    <att type="string" name="node.shape" value="roundrect"/>
    <graphics type="ROUNDED_RECTANGLE" h="40.0" w="40.0" x="1280.724853515625" y="865.2821655273438" fill="#000000" width="1" outline="#666666"/>
  </node>
  <node label="node2_181" id="-129">
    <att type="string" name="NODE_TYPE" value="DefaultNode"/>
    <att type="string" name="canonicalName" value="node2_181"/>
    <att type="string" name="node.fillColor" value="0,0,0"/>
    <att type="string" name="node.label" value="XCP1"/>
    <att type="string" name="node.labelColor" value="255,255,255"/>
    <att type="string" name="node.shape" value="roundrect"/>
    <graphics type="ROUNDED_RECTANGLE" h="40.0" w="40.0" x="1278.71142578125" y="823.314208984375" fill="#000000" width="1" outline="#666666"/>
  </node>
  <node label="node1_341" id="-128">
    <att type="string" name="NODE_TYPE" value="DefaultNode"/>
    <att type="string" name="canonicalName" value="node1_341"/>
    <att type="string" name="node.fillColor" value="255,255,0"/>
    <att type="string" name="node.label" value="XTH10"/>
    <att type="string" name="node.shape" value="roundrect"/>
    <graphics type="ROUNDED_RECTANGLE" h="40.0" w="40.0" x="1173.344970703125" y="916.9384765625" fill="#ffff00" width="1" outline="#666666"/>
  </node>
  <node label="node4_626" id="-127">
    <att type="string" name="NODE_TYPE" value="DefaultNode"/>
    <att type="string" name="canonicalName" value="node4_626"/>
    <att type="string" name="node.fillColor" value="255,255,0"/>
    <att type="string" name="node.label" value="IRX15-L"/>
    <att type="string" name="node.shape" value="roundrect"/>
    <graphics type="ROUNDED_RECTANGLE" h="40.0" w="40.0" x="1129.650634765625" y="968.3447875976562" fill="#ffff00" width="1" outline="#666666"/>
  </node>
  <node label="node3_930" id="-126">
    <att type="string" name="NODE_TYPE" value="DefaultNode"/>
    <att type="string" name="canonicalName" value="node3_930"/>
    <att type="string" name="node.fillColor" value="255,255,0"/>
    <att type="string" name="node.label" value="IRX15"/>
    <att type="string" name="node.shape" value="roundrect"/>
    <graphics type="ROUNDED_RECTANGLE" h="40.0" w="40.0" x="1070.7205810546875" y="970.8977661132812" fill="#ffff00" width="1" outline="#666666"/>
  </node>
  <node label="node2_994" id="-125">
    <att type="string" name="NODE_TYPE" value="DefaultNode"/>
    <att type="string" name="canonicalName" value="node2_994"/>
    <att type="string" name="node.fillColor" value="255,255,0"/>
    <att type="string" name="node.label" value="GXM3"/>
    <att type="string" name="node.shape" value="roundrect"/>
    <graphics type="ROUNDED_RECTANGLE" h="40.0" w="40.0" x="1010.2130126953125" y="973.02099609375" fill="#ffff00" width="1" outline="#666666"/>
  </node>
  <node label="node1_530" id="-124">
    <att type="string" name="NODE_TYPE" value="DefaultNode"/>
    <att type="string" name="canonicalName" value="node1_530"/>
    <att type="string" name="node.fillColor" value="255,255,0"/>
    <att type="string" name="node.label" value="GXM2"/>
    <att type="string" name="node.shape" value="roundrect"/>
    <graphics type="ROUNDED_RECTANGLE" h="40.0" w="40.0" x="960.7918090820312" y="971.8807373046875" fill="#ffff00" width="1" outline="#666666"/>
  </node>
  <node label="node0_874" id="-123">
    <att type="string" name="NODE_TYPE" value="DefaultNode"/>
    <att type="string" name="canonicalName" value="node0_874"/>
    <att type="string" name="node.fillColor" value="255,255,0"/>
    <att type="string" name="node.label" value="GXM1"/>
    <att type="string" name="node.shape" value="roundrect"/>
    <graphics type="ROUNDED_RECTANGLE" h="40.0" w="40.0" x="957.0464477539062" y="924.8641967773438" fill="#ffff00" width="1" outline="#666666"/>
  </node>
  <node label="node0_487" id="-122">
    <att type="string" name="NODE_TYPE" value="DefaultNode"/>
    <att type="string" name="canonicalName" value="node0_487"/>
    <att type="string" name="node.fillColor" value="153,0,153"/>
    <att type="string" name="node.label" value="CHS"/>
    <att type="string" name="node.shape" value="roundrect"/>
    <graphics type="ROUNDED_RECTANGLE" h="40.0" w="40.0" x="1667.8612060546875" y="884.6546020507812" fill="#990099" width="1" outline="#666666"/>
  </node>
  <node label="node1_865" id="-121">
    <att type="string" name="NODE_TYPE" value="DefaultNode"/>
    <att type="string" name="canonicalName" value="node1_865"/>
    <att type="string" name="node.fillColor" value="255,255,0"/>
    <att type="string" name="node.label" value="GUX2"/>
    <att type="string" name="node.shape" value="roundrect"/>
    <graphics type="ROUNDED_RECTANGLE" h="40.0" w="40.0" x="1071.9559326171875" y="915.37255859375" fill="#ffff00" width="1" outline="#666666"/>
  </node>
  <node label="node0_466" id="-120">
    <att type="string" name="NODE_TYPE" value="DefaultNode"/>
    <att type="string" name="canonicalName" value="node0_466"/>
    <att type="string" name="node.fillColor" value="255,255,0"/>
    <att type="string" name="node.label" value="GUX1"/>
    <att type="string" name="node.shape" value="roundrect"/>
    <graphics type="ROUNDED_RECTANGLE" h="40.0" w="40.0" x="1018.810546875" y="920.9515380859375" fill="#ffff00" width="1" outline="#666666"/>
  </node>
  <node label="node4_542" id="-119">
    <att type="string" name="NODE_TYPE" value="DefaultNode"/>
    <att type="string" name="canonicalName" value="node4_542"/>
    <att type="string" name="node.fillColor" value="0,0,255"/>
    <att type="string" name="node.label" value="ROP"/>
    <att type="string" name="node.shape" value="roundrect"/>
    <graphics type="ROUNDED_RECTANGLE" h="40.0" w="40.0" x="358.0299072265625" y="853.913330078125" fill="#0000ff" width="1" outline="#666666"/>
  </node>
  <node label="node2_318" id="-118">
    <att type="string" name="NODE_TYPE" value="DefaultNode"/>
    <att type="string" name="canonicalName" value="node2_318"/>
    <att type="string" name="node.fillColor" value="153,0,153"/>
    <att type="string" name="node.label" value="CAD4"/>
    <att type="string" name="node.shape" value="roundrect"/>
    <graphics type="ROUNDED_RECTANGLE" h="40.0" w="40.0" x="1574.1455078125" y="885.8602905273438" fill="#990099" width="1" outline="#666666"/>
  </node>
  <node label="node1_869" id="-117">
    <att type="string" name="NODE_TYPE" value="DefaultNode"/>
    <att type="string" name="canonicalName" value="node1_869"/>
    <att type="string" name="node.fillColor" value="153,0,153"/>
    <att type="string" name="node.label" value="4CL3"/>
    <att type="string" name="node.shape" value="roundrect"/>
    <graphics type="ROUNDED_RECTANGLE" h="40.0" w="40.0" x="1660.4013671875" y="825.8681640625" fill="#990099" width="1" outline="#666666"/>
  </node>
  <node label="node0_495" id="-116">
    <att type="string" name="NODE_TYPE" value="DefaultNode"/>
    <att type="string" name="canonicalName" value="node0_495"/>
    <att type="string" name="node.fillColor" value="255,255,255"/>
    <att type="string" name="node.label" value="MYB6"/>
    <graphics type="ELLIPSE" h="40.0" w="40.0" x="1812.1590576171875" y="553.656494140625" fill="#ffffff" width="1" outline="#666666"/>
  </node>
  <node label="MYB7" id="-115">
    <att type="string" name="canonicalName" value="MYB7"/>
    <att type="string" name="node.shape" value="diamond"/>
    <graphics type="DIAMOND" h="40.0" w="40.0" x="1022.5870361328125" y="600.1378784179688" fill="#ff9900" width="1" outline="#666666"/>
  </node>
  <node label="node1_649" id="-114">
    <att type="string" name="NODE_TYPE" value="DefaultNode"/>
    <att type="string" name="canonicalName" value="node1_649"/>
    <att type="string" name="node.fillColor" value="255,255,255"/>
    <att type="string" name="node.label" value="OFP4"/>
    <att type="string" name="node.shape" value="diamond"/>
    <graphics type="DIAMOND" h="40.0" w="40.0" x="465.06427001953125" y="364.89306640625" fill="#ffffff" width="1" outline="#666666"/>
  </node>
  <node label="node0_261" id="-113">
    <att type="string" name="NODE_TYPE" value="DefaultNode"/>
    <att type="string" name="canonicalName" value="node0_261"/>
    <att type="string" name="node.fillColor" value="255,255,255"/>
    <att type="string" name="node.label" value="OFP1"/>
    <att type="string" name="node.shape" value="diamond"/>
    <graphics type="DIAMOND" h="40.0" w="40.0" x="496.49786376953125" y="335.59320068359375" fill="#ffffff" width="1" outline="#666666"/>
  </node>
  <node label="node0_192" id="-112">
    <att type="string" name="NODE_TYPE" value="DefaultNode"/>
    <att type="string" name="canonicalName" value="node0_192"/>
    <att type="string" name="node.fillColor" value="255,255,255"/>
    <att type="string" name="node.label" value="TT8"/>
    <graphics type="ELLIPSE" h="40.0" w="40.0" x="446.4826354980469" y="400.0950927734375" fill="#ffffff" width="1" outline="#666666"/>
  </node>
  <node label="node0_353" id="-111">
    <att type="string" name="NODE_TYPE" value="DefaultNode"/>
    <att type="string" name="canonicalName" value="node0_353"/>
    <att type="string" name="node.fillColor" value="255,153,0"/>
    <att type="string" name="node.label" value="MYB75"/>
    <att type="string" name="node.shape" value="diamond"/>
    <graphics type="DIAMOND" h="40.0" w="40.0" x="930.162109375" y="593.801025390625" fill="#ff9900" width="1" outline="#666666"/>
  </node>
  <node label="MYB85" id="-110">
    <att type="string" name="canonicalName" value="MYB85"/>
    <graphics type="ELLIPSE" h="40.0" w="40.0" x="1669.609619140625" y="598.7859497070312" fill="#990099" width="1" outline="#666666"/>
  </node>
  <node label="FRA8" id="-109">
    <att type="string" name="canonicalName" value="FRA8"/>
    <att type="string" name="node.shape" value="roundrect"/>
    <graphics type="ROUNDED_RECTANGLE" h="40.0" w="40.0" x="994.7841796875" y="821.5155639648438" fill="#ffff00" width="1" outline="#666666"/>
  </node>
  <node label="ANAC075" id="-108">
    <att type="string" name="canonicalName" value="ANAC075"/>
    <graphics type="ELLIPSE" h="40.0" w="40.0" x="1884.0335693359375" y="826.5156860351562" fill="#ffffff" width="1" outline="#666666"/>
  </node>
  <node label="MYB4" id="-107">
    <att type="string" name="canonicalName" value="MYB4"/>
    <att type="string" name="node.shape" value="diamond"/>
    <graphics type="DIAMOND" h="40.0" w="40.0" x="1101.8751220703125" y="600.0675659179688" fill="#ff9900" width="1" outline="#666666"/>
  </node>
  <node label="LAC10" id="-106">
    <att type="string" name="canonicalName" value="LAC10"/>
    <att type="string" name="node.shape" value="roundrect"/>
    <graphics type="ROUNDED_RECTANGLE" h="40.0" w="40.0" x="1579.4322509765625" y="947.8220825195312" fill="#990099" width="1" outline="#666666"/>
  </node>
  <node label="PAL4" id="-105">
    <att type="string" name="canonicalName" value="PAL4"/>
    <att type="string" name="node.shape" value="roundrect"/>
    <graphics type="ROUNDED_RECTANGLE" h="40.0" w="40.0" x="1524.6612548828125" y="827.8208618164062" fill="#990099" width="1" outline="#666666"/>
  </node>
  <node label="IRX9" id="-104">
    <att type="string" name="canonicalName" value="IRX9"/>
    <att type="string" name="node.shape" value="roundrect"/>
    <graphics type="ROUNDED_RECTANGLE" h="40.0" w="40.0" x="944.1429443359375" y="822.32373046875" fill="#ffff00" width="1" outline="#666666"/>
  </node>
  <node label="IRX8" id="-103">
    <att type="string" name="canonicalName" value="IRX8"/>
    <att type="string" name="node.shape" value="roundrect"/>
    <graphics type="ROUNDED_RECTANGLE" h="40.0" w="40.0" x="895.0801391601562" y="822.3422241210938" fill="#ffff00" width="1" outline="#666666"/>
  </node>
  <node label="CesA7" id="-102">
    <att type="string" name="canonicalName" value="CesA7"/>
    <att type="string" name="node.shape" value="roundrect"/>
    <graphics type="ROUNDED_RECTANGLE" h="40.0" w="40.0" x="507.5404052734375" y="846.3662109375" fill="#33ff33" width="1" outline="#666666"/>
  </node>
  <node label="CesA4" id="-101">
    <att type="string" name="canonicalName" value="CesA4"/>
    <att type="string" name="node.shape" value="roundrect"/>
    <graphics type="ROUNDED_RECTANGLE" h="40.0" w="40.0" x="458.92425537109375" y="807.5711669921875" fill="#33ff33" width="1" outline="#666666"/>
  </node>
  <node label="MYB-R" id="-100">
    <att type="string" name="canonicalName" value="MYB-R"/>
    <graphics type="ELLIPSE" h="40.0" w="40.0" x="1125.1126708984375" y="520.4817504882812" fill="#ff9900" width="1" outline="#666666"/>
  </node>
  <node label="MYB32" id="-99">
    <att type="string" name="canonicalName" value="MYB32"/>
    <att type="string" name="node.shape" value="diamond"/>
    <graphics type="DIAMOND" h="40.0" w="40.0" x="1064.85546875" y="600.1716918945312" fill="#ff9900" width="1" outline="#666666"/>
  </node>
  <node label="CesA8" id="-98">
    <att type="string" name="canonicalName" value="CesA8"/>
    <att type="string" name="node.shape" value="roundrect"/>
    <graphics type="ROUNDED_RECTANGLE" h="40.0" w="40.0" x="508.68670654296875" y="805.8347778320312" fill="#33ff33" width="1" outline="#666666"/>
  </node>
  <node label="MYB26" id="-97">
    <att type="string" name="canonicalName" value="MYB26"/>
    <graphics type="ELLIPSE" h="40.0" w="40.0" x="921.598876953125" y="75.44657897949219" fill="#ffffff" width="1" outline="#666666"/>
  </node>
  <node label="MYB69" id="-96">
    <att type="string" name="canonicalName" value="MYB69"/>
    <att type="string" name="node.fillColor" value="153,0,153"/>
    <att type="string" name="node.shape" value="diamond"/>
    <graphics type="DIAMOND" h="40.0" w="40.0" x="1717.49755859375" y="597.0902709960938" fill="#990099" width="1" outline="#666666"/>
  </node>
  <node label="MYB54" id="-95">
    <att type="string" name="canonicalName" value="MYB54"/>
    <graphics type="ELLIPSE" h="40.0" w="40.0" x="1140.716796875" y="604.90380859375" fill="#ff9900" width="1" outline="#666666"/>
  </node>
  <node label="MYB52" id="-94">
    <att type="string" name="canonicalName" value="MYB52"/>
    <graphics type="ELLIPSE" h="40.0" w="40.0" x="1186.552490234375" y="602.5006713867188" fill="#ff9900" width="1" outline="#666666"/>
  </node>
  <node label="MYB43" id="-93">
    <att type="string" name="canonicalName" value="MYB43"/>
    <graphics type="ELLIPSE" h="40.0" w="40.0" x="1772.389892578125" y="533.5374145507812" fill="#ffffff" width="1" outline="#666666"/>
  </node>
  <node label="MYB42" id="-92">
    <att type="string" name="canonicalName" value="MYB42"/>
    <graphics type="ELLIPSE" h="40.0" w="40.0" x="1804.23388671875" y="505.25775146484375" fill="#ffffff" width="1" outline="#666666"/>
  </node>
  <node label="SND2" id="-91">
    <att type="string" name="canonicalName" value="SND2"/>
    <att type="string" name="node.fillColor" value="255,153,51"/>
    <graphics type="ELLIPSE" h="40.0" w="40.0" x="888.8480224609375" y="596.2153930664062" fill="#ff9933" width="1" outline="#666666"/>
  </node>
  <node label="GL1" id="-90">
    <att type="string" name="canonicalName" value="GL1"/>
    <graphics type="ELLIPSE" h="40.0" w="40.0" x="535.469482421875" y="317.81500244140625" fill="#ffffff" width="1" outline="#666666"/>
  </node>
  <node label="LAC4" id="-89">
    <att type="string" name="canonicalName" value="LAC4"/>
    <att type="string" name="node.shape" value="roundrect"/>
    <graphics type="ROUNDED_RECTANGLE" h="40.0" w="40.0" x="1533.259033203125" y="948.0234375" fill="#990099" width="1" outline="#666666"/>
  </node>
  <node label="CAD6" id="-88">
    <att type="string" name="canonicalName" value="CAD6"/>
    <att type="string" name="node.shape" value="roundrect"/>
    <graphics type="ROUNDED_RECTANGLE" h="40.0" w="40.0" x="1620.5169677734375" y="884.0675659179688" fill="#990099" width="1" outline="#666666"/>
  </node>
  <node label="COMT" id="-87">
    <att type="string" name="canonicalName" value="COMT"/>
    <att type="string" name="node.shape" value="roundrect"/>
    <graphics type="ROUNDED_RECTANGLE" h="40.0" w="40.0" x="1526.64208984375" y="885.7859497070312" fill="#990099" width="1" outline="#666666"/>
  </node>
  <node label="CCR1" id="-86">
    <att type="string" name="canonicalName" value="CCR1"/>
    <att type="string" name="node.shape" value="roundrect"/>
    <graphics type="ROUNDED_RECTANGLE" h="40.0" w="40.0" x="1480.4891357421875" y="884.0330200195312" fill="#990099" width="1" outline="#666666"/>
  </node>
  <node label="CCoAOMT1" id="-85">
    <att type="string" name="canonicalName" value="CCoAOMT1"/>
    <att type="string" name="node.shape" value="roundrect"/>
    <graphics type="ROUNDED_RECTANGLE" h="40.0" w="40.0" x="1796.8868408203125" y="824.5139770507812" fill="#990099" width="1" outline="#666666"/>
  </node>
  <node label="C3H1" id="-84">
    <att type="string" name="canonicalName" value="C3H1"/>
    <att type="string" name="node.shape" value="roundrect"/>
    <graphics type="ROUNDED_RECTANGLE" h="40.0" w="40.0" x="1750.34814453125" y="824.8123779296875" fill="#990099" width="1" outline="#666666"/>
  </node>
  <node label="HCT" id="-83">
    <att type="string" name="canonicalName" value="HCT"/>
    <att type="string" name="node.shape" value="roundrect"/>
    <graphics type="ROUNDED_RECTANGLE" h="40.0" w="40.0" x="1704.903564453125" y="825.2129516601562" fill="#990099" width="1" outline="#666666"/>
  </node>
  <node label="C4H" id="-82">
    <att type="string" name="canonicalName" value="C4H"/>
    <att type="string" name="node.shape" value="roundrect"/>
    <graphics type="ROUNDED_RECTANGLE" h="40.0" w="40.0" x="1570.4256591796875" y="827.8058471679688" fill="#990099" width="1" outline="#666666"/>
  </node>
  <node label="PAL1" id="-81">
    <att type="string" name="canonicalName" value="PAL1"/>
    <att type="string" name="node.shape" value="roundrect"/>
    <graphics type="ROUNDED_RECTANGLE" h="40.0" w="40.0" x="1477.8800048828125" y="826.9718017578125" fill="#990099" width="1" outline="#666666"/>
  </node>
  <node label="MYB63" id="-80">
    <att type="string" name="canonicalName" value="MYB63"/>
    <graphics type="ELLIPSE" h="40.0" w="40.0" x="1619.7052001953125" y="599.2067260742188" fill="#990099" width="1" outline="#666666"/>
  </node>
  <node label="4CL1" id="-79">
    <att type="string" name="canonicalName" value="4CL1"/>
    <att type="string" name="node.shape" value="roundrect"/>
    <graphics type="ROUNDED_RECTANGLE" h="40.0" w="40.0" x="1616.01904296875" y="826.7301635742188" fill="#990099" width="1" outline="#666666"/>
  </node>
  <node label="MYB58" id="-78">
    <att type="string" name="canonicalName" value="MYB58"/>
    <graphics type="ELLIPSE" h="40.0" w="40.0" x="1563.9854736328125" y="605.0986938476562" fill="#990099" width="1" outline="#666666"/>
  </node>
  <node label="NST2" id="-77">
    <att type="string" name="canonicalName" value="NST2"/>
    <graphics type="ELLIPSE" h="40.0" w="40.0" x="984.7001953125" y="148.5818328857422" fill="#ff9900" width="1" outline="#666666"/>
  </node>
  <node label="NST1" id="-76">
    <att type="string" name="canonicalName" value="NST1"/>
    <graphics type="ELLIPSE" h="40.0" w="40.0" x="943.6029663085938" y="151.4579620361328" fill="#ff9900" width="1" outline="#666666"/>
  </node>
  <node label="VND7" id="-75">
    <att type="string" name="canonicalName" value="VND7"/>
    <att type="string" name="node.label" value="VND6"/>
    <graphics type="ELLIPSE" h="40.0" w="40.0" x="1028.8790283203125" y="149.41317749023438" fill="#ff9900" width="1" outline="#666666"/>
  </node>
  <node label="MYB83" id="-74">
    <att type="string" name="canonicalName" value="MYB83"/>
    <graphics type="ELLIPSE" h="40.0" w="40.0" x="1089.3427734375" y="443.4588317871094" fill="#ff9900" width="1" outline="#666666"/>
  </node>
  <node label="VND6" id="-73">
    <att type="string" name="canonicalName" value="VND6"/>
    <att type="string" name="node.label" value="VND7"/>
    <graphics type="ELLIPSE" h="40.0" w="40.0" x="1067.0604248046875" y="147.1373291015625" fill="#ff9900" width="1" outline="#666666"/>
  </node>
  <node label="C3H14" id="-72">
    <att type="string" name="canonicalName" value="C3H14"/>
    <graphics type="ELLIPSE" h="40.0" w="40.0" x="1232.1968994140625" y="604.5025634765625" fill="#ff9900" width="1" outline="#666666"/>
  </node>
  <node label="MYB46" id="-71">
    <att type="string" name="canonicalName" value="MYB46"/>
    <graphics type="ELLIPSE" h="40.0" w="40.0" x="1046.136962890625" y="443.6053466796875" fill="#ff9900" width="1" outline="#666666"/>
  </node>
  <node label="KNAT7" id="-70">
    <att type="string" name="canonicalName" value="KNAT7"/>
    <att type="string" name="node.fillColor" value="255,153,0"/>
    <att type="string" name="node.shape" value="diamond"/>
    <graphics type="DIAMOND" h="40.0" w="40.0" x="976.5875244140625" y="597.290283203125" fill="#ff9900" width="1" outline="#666666"/>
  </node>
  <node label="MYB103" id="-69">
    <att type="string" name="canonicalName" value="MYB103"/>
    <att type="string" name="node.fillColor" value="255,153,0"/>
    <graphics type="ELLIPSE" h="40.0" w="40.0" x="968.5697631835938" y="444.199951171875" fill="#ff9900" width="1" outline="#666666"/>
  </node>
  <node label="SND3" id="-68">
    <att type="string" name="canonicalName" value="SND3"/>
    <att type="string" name="node.fillColor" value="255,153,0"/>
    <graphics type="ELLIPSE" h="40.0" w="40.0" x="1011.27197265625" y="442.7363586425781" fill="#ff9900" width="1" outline="#666666"/>
  </node>
  <node label="SND1" id="-67">
    <att type="string" name="canonicalName" value="SND1"/>
    <graphics type="ELLIPSE" h="40.0" w="40.0" x="902.1822509765625" y="152.5913848876953" fill="#ff9900" width="1" outline="#666666"/>
  </node>
  <node label="node0" id="-66">
    <att type="string" name="NODE_TYPE" value="DefaultNode"/>
    <att type="string" name="canonicalName" value="node0"/>
    <att type="string" name="node.fillColor" value="255,255,255"/>
    <att type="string" name="node.label" value="VND1"/>
    <graphics type="ELLIPSE" h="40.0" w="40.0" x="1657.731201171875" y="72.05879211425781" fill="#ffffff" width="1" outline="#666666"/>
  </node>
  <node label="node1" id="-65">
    <att type="string" name="NODE_TYPE" value="DefaultNode"/>
    <att type="string" name="canonicalName" value="node1"/>
    <att type="string" name="node.fillColor" value="255,255,255"/>
    <att type="string" name="node.label" value="VND2"/>
    <graphics type="ELLIPSE" h="40.0" w="40.0" x="1683.1514892578125" y="98.21189880371094" fill="#ffffff" width="1" outline="#666666"/>
  </node>
  <node label="node2" id="-64">
    <att type="string" name="NODE_TYPE" value="DefaultNode"/>
    <att type="string" name="canonicalName" value="node2"/>
    <att type="string" name="node.fillColor" value="255,255,255"/>
    <att type="string" name="node.label" value="VND3"/>
    <graphics type="ELLIPSE" h="40.0" w="40.0" x="1707.76025390625" y="126.0067138671875" fill="#ffffff" width="1" outline="#666666"/>
  </node>
  <node label="node0_325" id="-63">
    <att type="string" name="NODE_TYPE" value="DefaultNode"/>
    <att type="string" name="canonicalName" value="node0_325"/>
    <att type="string" name="node.fillColor" value="255,255,255"/>
    <att type="string" name="node.label" value="VNI2"/>
    <graphics type="ELLIPSE" h="40.0" w="40.0" x="1258.877685546875" y="173.38987731933594" fill="#ffffff" width="1" outline="#666666"/>
  </node>
  <node label="node1_367" id="-62">
    <att type="string" name="NODE_TYPE" value="DefaultNode"/>
    <att type="string" name="canonicalName" value="node1_367"/>
    <att type="string" name="node.fillColor" value="255,255,255"/>
    <att type="string" name="node.label" value="ASL19/ASL20"/>
    <graphics type="ELLIPSE" h="40.0" w="40.0" x="1097.7550048828125" y="58.85597229003906" fill="#ffffff" width="1" outline="#666666"/>
  </node>
  <node label="node2_990" id="-61">
    <att type="string" name="NODE_TYPE" value="DefaultNode"/>
    <att type="string" name="canonicalName" value="node2_990"/>
    <att type="string" name="node.fillColor" value="255,255,255"/>
    <att type="string" name="node.label" value="VND4"/>
    <graphics type="ELLIPSE" h="40.0" w="40.0" x="1721.744140625" y="162.7456817626953" fill="#ffffff" width="1" outline="#666666"/>
  </node>
  <node label="node3" id="-60">
    <att type="string" name="NODE_TYPE" value="DefaultNode"/>
    <att type="string" name="canonicalName" value="node3"/>
    <att type="string" name="node.fillColor" value="255,255,255"/>
    <att type="string" name="node.label" value="VND5"/>
    <graphics type="ELLIPSE" h="40.0" w="40.0" x="1741.773681640625" y="192.5081329345703" fill="#ffffff" width="1" outline="#666666"/>
  </node>
  <node label="node0_500" id="-59">
    <att type="string" name="NODE_TYPE" value="DefaultNode"/>
    <att type="string" name="canonicalName" value="node0_500"/>
    <att type="string" name="node.fillColor" value="255,255,0"/>
    <att type="string" name="node.label" value="IRX14"/>
    <att type="string" name="node.shape" value="roundrect"/>
    <graphics type="ROUNDED_RECTANGLE" h="40.0" w="40.0" x="1040.50439453125" y="820.9443359375" fill="#ffff00" width="1" outline="#666666"/>
  </node>
  <node label="node1_856" id="-58">
    <att type="string" name="NODE_TYPE" value="DefaultNode"/>
    <att type="string" name="canonicalName" value="node1_856"/>
    <att type="string" name="node.fillColor" value="255,255,0"/>
    <att type="string" name="node.label" value="IRX9-L"/>
    <att type="string" name="node.shape" value="roundrect"/>
    <graphics type="ROUNDED_RECTANGLE" h="40.0" w="40.0" x="904.5546875" y="927.7069091796875" fill="#ffff00" width="1" outline="#666666"/>
  </node>
  <node label="node2_021" id="-57">
    <att type="string" name="NODE_TYPE" value="DefaultNode"/>
    <att type="string" name="canonicalName" value="node2_021"/>
    <att type="string" name="node.fillColor" value="255,255,0"/>
    <att type="string" name="node.label" value="IRX14-L"/>
    <att type="string" name="node.shape" value="roundrect"/>
    <graphics type="ROUNDED_RECTANGLE" h="40.0" w="40.0" x="907.17138671875" y="882.395263671875" fill="#ffff00" width="1" outline="#666666"/>
  </node>
  <node label="node0_520" id="-56">
    <att type="string" name="NODE_TYPE" value="DefaultNode"/>
    <att type="string" name="canonicalName" value="node0_520"/>
    <att type="string" name="node.fillColor" value="255,153,51"/>
    <att type="string" name="node.label" value="WAT1"/>
    <att type="string" name="node.shape" value="triangle"/>
    <graphics type="TRIANGLE" h="40.0" w="40.0" x="815.9660034179688" y="66.54789733886719" fill="#ff9933" width="1" outline="#666666"/>
  </node>
  <node label="node1_816" id="-55">
    <att type="string" name="NODE_TYPE" value="DefaultNode"/>
    <att type="string" name="canonicalName" value="node1_816"/>
    <att type="string" name="node.fillColor" value="255,255,255"/>
    <att type="string" name="node.label" value="MYB55"/>
    <graphics type="ELLIPSE" h="40.0" w="40.0" x="1792.76123046875" y="461.0062255859375" fill="#ffffff" width="1" outline="#666666"/>
  </node>
  <node label="node2_890" id="-54">
    <att type="string" name="NODE_TYPE" value="DefaultNode"/>
    <att type="string" name="canonicalName" value="node2_890"/>
    <att type="string" name="node.fillColor" value="255,255,51"/>
    <att type="string" name="node.label" value="IRX10"/>
    <att type="string" name="node.shape" value="roundrect"/>
    <graphics type="ROUNDED_RECTANGLE" h="40.0" w="40.0" x="911.55908203125" y="980.608642578125" fill="#ffff33" width="1" outline="#666666"/>
  </node>
  <node label="node4" id="-53">
    <att type="string" name="NODE_TYPE" value="DefaultNode"/>
    <att type="string" name="canonicalName" value="node4"/>
    <att type="string" name="node.fillColor" value="255,255,51"/>
    <att type="string" name="node.label" value="PARVUS"/>
    <att type="string" name="node.shape" value="roundrect"/>
    <graphics type="ROUNDED_RECTANGLE" h="40.0" w="40.0" x="1094.0203857421875" y="821.6654663085938" fill="#ffff33" width="1" outline="#666666"/>
  </node>
  <node label="node5" id="-52">
    <att type="string" name="NODE_TYPE" value="DefaultNode"/>
    <att type="string" name="canonicalName" value="node5"/>
    <att type="string" name="node.fillColor" value="255,255,255"/>
    <att type="string" name="node.label" value="ANAC103"/>
    <graphics type="ELLIPSE" h="40.0" w="40.0" x="1792.76171875" y="418.3268737792969" fill="#ffffff" width="1" outline="#666666"/>
  </node>
  <node label="node6" id="-51">
    <att type="string" name="NODE_TYPE" value="DefaultNode"/>
    <att type="string" name="canonicalName" value="node6"/>
    <att type="string" name="node.fillColor" value="255,255,51"/>
    <att type="string" name="node.label" value="CslB1"/>
    <att type="string" name="node.shape" value="roundrect"/>
    <graphics type="ROUNDED_RECTANGLE" h="40.0" w="40.0" x="1144.6456298828125" y="821.931396484375" fill="#ffff33" width="1" outline="#666666"/>
  </node>
  <node label="node7" id="-50">
    <att type="string" name="NODE_TYPE" value="DefaultNode"/>
    <att type="string" name="canonicalName" value="node7"/>
    <att type="string" name="node.fillColor" value="255,255,51"/>
    <att type="string" name="node.label" value="CslB2"/>
    <att type="string" name="node.shape" value="roundrect"/>
    <graphics type="ROUNDED_RECTANGLE" h="40.0" w="40.0" x="1197.940185546875" y="822.8350219726562" fill="#ffff33" width="1" outline="#666666"/>
  </node>
  <node label="node0_221" id="-49">
    <att type="string" name="NODE_TYPE" value="DefaultNode"/>
    <att type="string" name="canonicalName" value="node0_221"/>
    <att type="string" name="node.fillColor" value="255,255,255"/>
    <att type="string" name="node.label" value="FLA11"/>
    <att type="string" name="node.shape" value="roundrect"/>
    <graphics type="ROUNDED_RECTANGLE" h="40.0" w="40.0" x="665.0882568359375" y="882.0272827148438" fill="#ffffff" width="1" outline="#666666"/>
  </node>
  <node label="node1_271" id="-48">
    <att type="string" name="NODE_TYPE" value="DefaultNode"/>
    <att type="string" name="canonicalName" value="node1_271"/>
    <att type="string" name="node.fillColor" value="255,255,255"/>
    <att type="string" name="node.label" value="XND1"/>
    <att type="string" name="node.shape" value="ellipse"/>
    <graphics type="ELLIPSE" h="40.0" w="40.0" x="1724.1649169921875" y="374.0665588378906" fill="#ffffff" width="1" outline="#666666"/>
  </node>
  <node label="node2_698" id="-47">
    <att type="string" name="NODE_TYPE" value="DefaultNode"/>
    <att type="string" name="canonicalName" value="node2_698"/>
    <att type="string" name="node.fillColor" value="0,255,51"/>
    <att type="string" name="node.label" value="COBL4"/>
    <att type="string" name="node.shape" value="roundrect"/>
    <graphics type="ROUNDED_RECTANGLE" h="40.0" w="40.0" x="456.8258361816406" y="850.8453979492188" fill="#00ff33" width="1" outline="#666666"/>
  </node>
  <node label="node0_910" id="-46">
    <att type="string" name="NODE_TYPE" value="DefaultNode"/>
    <att type="string" name="canonicalName" value="node0_910"/>
    <att type="string" name="node.fillColor" value="255,255,0"/>
    <att type="string" name="node.label" value="IRX15"/>
    <att type="string" name="node.shape" value="roundrect"/>
    <graphics type="ROUNDED_RECTANGLE" h="40.0" w="40.0" x="1020.192138671875" y="875.5317993164062" fill="#ffff00" width="1" outline="#666666"/>
  </node>
  <node label="node1_382" id="-45">
    <att type="string" name="NODE_TYPE" value="DefaultNode"/>
    <att type="string" name="canonicalName" value="node1_382"/>
    <att type="string" name="node.fillColor" value="255,255,255"/>
    <att type="string" name="node.label" value="FLA12"/>
    <att type="string" name="node.shape" value="roundrect"/>
    <graphics type="ROUNDED_RECTANGLE" h="40.0" w="40.0" x="618.1253662109375" y="882.9990844726562" fill="#ffffff" width="1" outline="#666666"/>
  </node>
  <node label="node2_030" id="-44">
    <att type="string" name="NODE_TYPE" value="DefaultNode"/>
    <att type="string" name="canonicalName" value="node2_030"/>
    <att type="string" name="node.fillColor" value="153,0,153"/>
    <att type="string" name="node.label" value="LAC17"/>
    <att type="string" name="node.shape" value="roundrect"/>
    <graphics type="ROUNDED_RECTANGLE" h="40.0" w="40.0" x="1624.697265625" y="947.20947265625" fill="#990099" width="1" outline="#666666"/>
  </node>
  <node label="node3_022" id="-43">
    <att type="string" name="NODE_TYPE" value="DefaultNode"/>
    <att type="string" name="canonicalName" value="node3_022"/>
    <att type="string" name="node.fillColor" value="255,255,0"/>
    <att type="string" name="node.label" value="UXS3"/>
    <att type="string" name="node.shape" value="roundrect"/>
    <graphics type="ROUNDED_RECTANGLE" h="40.0" w="40.0" x="964.3909301757812" y="877.2492065429688" fill="#ffff00" width="1" outline="#666666"/>
  </node>
  <node label="node0_723" id="-42">
    <att type="string" name="NODE_TYPE" value="DefaultNode"/>
    <att type="string" name="canonicalName" value="node0_723"/>
    <att type="string" name="node.fillColor" value="255,255,255"/>
    <att type="string" name="node.label" value="ASL11"/>
    <graphics type="ELLIPSE" h="40.0" w="40.0" x="1791.09814453125" y="371.5780944824219" fill="#ffffff" width="1" outline="#666666"/>
  </node>
  <node label="node1_327" id="-41">
    <att type="string" name="NODE_TYPE" value="DefaultNode"/>
    <att type="string" name="canonicalName" value="node1_327"/>
    <att type="string" name="node.fillColor" value="255,255,0"/>
    <att type="string" name="node.label" value="PGSIP3"/>
    <att type="string" name="node.shape" value="roundrect"/>
    <graphics type="ROUNDED_RECTANGLE" h="40.0" w="40.0" x="1067.746337890625" y="871.9093017578125" fill="#ffff00" width="1" outline="#666666"/>
  </node>
  <node label="node2_432" id="-40">
    <att type="string" name="NODE_TYPE" value="DefaultNode"/>
    <att type="string" name="canonicalName" value="node2_432"/>
    <att type="string" name="node.fillColor" value="255,255,255"/>
    <att type="string" name="node.label" value="Xyn3"/>
    <att type="string" name="node.shape" value="roundrect"/>
    <graphics type="ROUNDED_RECTANGLE" h="40.0" w="40.0" x="713.3677978515625" y="879.8558349609375" fill="#ffffff" width="1" outline="#666666"/>
  </node>
  <node label="node3_935" id="-39">
    <att type="string" name="NODE_TYPE" value="DefaultNode"/>
    <att type="string" name="canonicalName" value="node3_935"/>
    <att type="string" name="node.fillColor" value="255,255,255"/>
    <att type="string" name="node.label" value="RIP4"/>
    <att type="string" name="node.shape" value="roundrect"/>
    <graphics type="ROUNDED_RECTANGLE" h="40.0" w="40.0" x="620.8838500976562" y="977.7701416015625" fill="#ffffff" width="1" outline="#666666"/>
  </node>
  <node label="node4_047" id="-38">
    <att type="string" name="NODE_TYPE" value="DefaultNode"/>
    <att type="string" name="canonicalName" value="node4_047"/>
    <att type="string" name="node.fillColor" value="0,0,255"/>
    <att type="string" name="node.label" value="RAC GTPase"/>
    <att type="string" name="node.shape" value="roundrect"/>
    <graphics type="ROUNDED_RECTANGLE" h="40.0" w="40.0" x="262.6451416015625" y="806.7518920898438" fill="#0000ff" width="1" outline="#666666"/>
  </node>
  <node label="node5_304" id="-37">
    <att type="string" name="NODE_TYPE" value="DefaultNode"/>
    <att type="string" name="canonicalName" value="node5_304"/>
    <att type="string" name="node.fillColor" value="255,255,255"/>
    <att type="string" name="node.label" value="ARAC2"/>
    <att type="string" name="node.shape" value="roundrect"/>
    <graphics type="ROUNDED_RECTANGLE" h="40.0" w="40.0" x="666.871337890625" y="978.3151245117188" fill="#ffffff" width="1" outline="#666666"/>
  </node>
  <node label="node6_336" id="-36">
    <att type="string" name="NODE_TYPE" value="DefaultNode"/>
    <att type="string" name="canonicalName" value="node6_336"/>
    <att type="string" name="node.fillColor" value="255,255,255"/>
    <att type="string" name="node.label" value="GLP10"/>
    <att type="string" name="node.shape" value="roundrect"/>
    <graphics type="ROUNDED_RECTANGLE" h="40.0" w="40.0" x="757.252197265625" y="878.9710083007812" fill="#ffffff" width="1" outline="#666666"/>
  </node>
  <node label="node7_487" id="-35">
    <att type="string" name="NODE_TYPE" value="DefaultNode"/>
    <att type="string" name="canonicalName" value="node7_487"/>
    <att type="string" name="node.fillColor" value="255,255,0"/>
    <att type="string" name="node.label" value="CslA9"/>
    <att type="string" name="node.shape" value="roundrect"/>
    <graphics type="ROUNDED_RECTANGLE" h="40.0" w="40.0" x="1180.2481689453125" y="871.2794799804688" fill="#ffff00" width="1" outline="#666666"/>
  </node>
  <node label="node8_487" id="-34">
    <att type="string" name="NODE_TYPE" value="DefaultNode"/>
    <att type="string" name="canonicalName" value="node8_487"/>
    <att type="string" name="node.fillColor" value="255,255,0"/>
    <att type="string" name="node.label" value="PGSIP1"/>
    <att type="string" name="node.shape" value="roundrect"/>
    <graphics type="ROUNDED_RECTANGLE" h="40.0" w="40.0" x="1121.9959716796875" y="872.9641723632812" fill="#ffff00" width="1" outline="#666666"/>
  </node>
  <node label="node9" id="-33">
    <att type="string" name="NODE_TYPE" value="DefaultNode"/>
    <att type="string" name="canonicalName" value="node9"/>
    <att type="string" name="node.fillColor" value="255,255,255"/>
    <att type="string" name="node.label" value="TBL3"/>
    <att type="string" name="node.shape" value="roundrect"/>
    <graphics type="ROUNDED_RECTANGLE" h="40.0" w="40.0" x="569.7957763671875" y="976.2914428710938" fill="#ffffff" width="1" outline="#666666"/>
  </node>
  <node label="node10" id="-32">
    <att type="string" name="NODE_TYPE" value="DefaultNode"/>
    <att type="string" name="canonicalName" value="node10"/>
    <att type="string" name="node.fillColor" value="0,0,255"/>
    <att type="string" name="node.label" value="CTL2"/>
    <att type="string" name="node.shape" value="roundrect"/>
    <graphics type="ROUNDED_RECTANGLE" h="40.0" w="40.0" x="255.35037231445312" y="852.596923828125" fill="#0000ff" width="1" outline="#666666"/>
  </node>
  <node label="node11" id="-31">
    <att type="string" name="NODE_TYPE" value="DefaultNode"/>
    <att type="string" name="canonicalName" value="node11"/>
    <att type="string" name="node.fillColor" value="0,0,255"/>
    <att type="string" name="node.label" value="IQD10"/>
    <att type="string" name="node.shape" value="roundrect"/>
    <graphics type="ROUNDED_RECTANGLE" h="40.0" w="40.0" x="365.13604736328125" y="808.5345458984375" fill="#0000ff" width="1" outline="#666666"/>
  </node>
  <node label="node12" id="-30">
    <att type="string" name="NODE_TYPE" value="DefaultNode"/>
    <att type="string" name="canonicalName" value="node12"/>
    <att type="string" name="node.fillColor" value="0,0,255"/>
    <att type="string" name="node.label" value="RIC2"/>
    <att type="string" name="node.shape" value="roundrect"/>
    <graphics type="ROUNDED_RECTANGLE" h="40.0" w="40.0" x="312.84320068359375" y="851.0064086914062" fill="#0000ff" width="1" outline="#666666"/>
  </node>
  <node label="node13" id="-29">
    <att type="string" name="NODE_TYPE" value="DefaultNode"/>
    <att type="string" name="canonicalName" value="node13"/>
    <att type="string" name="node.fillColor" value="0,0,255"/>
    <att type="string" name="node.label" value="Rho GTPase"/>
    <att type="string" name="node.shape" value="roundrect"/>
    <graphics type="ROUNDED_RECTANGLE" h="40.0" w="40.0" x="314.2458190917969" y="809.6148071289062" fill="#0000ff" width="1" outline="#666666"/>
  </node>
  <node label="node14" id="-28">
    <att type="string" name="NODE_TYPE" value="DefaultNode"/>
    <att type="string" name="canonicalName" value="node14"/>
    <att type="string" name="node.fillColor" value="255,255,255"/>
    <att type="string" name="node.label" value="BGAL3"/>
    <att type="string" name="node.shape" value="roundrect"/>
    <graphics type="ROUNDED_RECTANGLE" h="40.0" w="40.0" x="661.8599853515625" y="924.849365234375" fill="#ffffff" width="1" outline="#666666"/>
  </node>
  <node label="node16" id="-27">
    <att type="string" name="NODE_TYPE" value="DefaultNode"/>
    <att type="string" name="canonicalName" value="node16"/>
    <att type="string" name="node.fillColor" value="255,255,255"/>
    <att type="string" name="node.label" value="AGP21"/>
    <att type="string" name="node.shape" value="roundrect"/>
    <graphics type="ROUNDED_RECTANGLE" h="40.0" w="40.0" x="616.3021850585938" y="926.4906616210938" fill="#ffffff" width="1" outline="#666666"/>
  </node>
  <node label="node17" id="-26">
    <att type="string" name="NODE_TYPE" value="DefaultNode"/>
    <att type="string" name="canonicalName" value="node17"/>
    <att type="string" name="node.fillColor" value="255,255,255"/>
    <att type="string" name="node.label" value="FLA13"/>
    <att type="string" name="node.shape" value="roundrect"/>
    <graphics type="ROUNDED_RECTANGLE" h="40.0" w="40.0" x="573.3492431640625" y="927.887939453125" fill="#ffffff" width="1" outline="#666666"/>
  </node>
  <node label="node18" id="-25">
    <att type="string" name="NODE_TYPE" value="DefaultNode"/>
    <att type="string" name="canonicalName" value="node18"/>
    <att type="string" name="node.fillColor" value="255,255,255"/>
    <att type="string" name="node.label" value="AGP4"/>
    <att type="string" name="node.shape" value="roundrect"/>
    <graphics type="ROUNDED_RECTANGLE" h="40.0" w="40.0" x="711.2896118164062" y="978.216064453125" fill="#ffffff" width="1" outline="#666666"/>
  </node>
  <node label="node19" id="-24">
    <att type="string" name="NODE_TYPE" value="DefaultNode"/>
    <att type="string" name="canonicalName" value="node19"/>
    <att type="string" name="node.fillColor" value="255,255,255"/>
    <att type="string" name="node.label" value="FLA15"/>
    <att type="string" name="node.shape" value="roundrect"/>
    <graphics type="ROUNDED_RECTANGLE" h="40.0" w="40.0" x="710.293701171875" y="923.8667602539062" fill="#ffffff" width="1" outline="#666666"/>
  </node>
  <node label="node0_246" id="-23">
    <att type="string" name="NODE_TYPE" value="DefaultNode"/>
    <att type="string" name="canonicalName" value="node0_246"/>
    <att type="string" name="node.fillColor" value="255,255,255"/>
    <att type="string" name="node.label" value="WRKY12"/>
    <att type="string" name="node.shape" value="diamond"/>
    <graphics type="DIAMOND" h="40.0" w="40.0" x="985.0164184570312" y="40.95162582397461" fill="#ffffff" width="1" outline="#666666"/>
  </node>
  <node label="node0_229" id="-22">
    <att type="string" name="NODE_TYPE" value="DefaultNode"/>
    <att type="string" name="canonicalName" value="node0_229"/>
    <att type="string" name="node.fillColor" value="255,255,255"/>
    <att type="string" name="node.label" value="MYB61"/>
    <graphics type="ELLIPSE" h="40.0" w="40.0" x="932.244140625" y="444.603271484375" fill="#ffffff" width="1" outline="#666666"/>
  </node>
  <node label="node1_070" id="-21">
    <att type="string" name="NODE_TYPE" value="DefaultNode"/>
    <att type="string" name="canonicalName" value="node1_070"/>
    <att type="string" name="node.fillColor" value="255,255,255"/>
    <att type="string" name="node.label" value="CCoAOMT7"/>
    <att type="string" name="node.shape" value="roundrect"/>
    <graphics type="ROUNDED_RECTANGLE" h="40.0" w="40.0" x="759.9555053710938" y="930.3509521484375" fill="#ffffff" width="1" outline="#666666"/>
  </node>
  <node label="node2_093" id="-20">
    <att type="string" name="NODE_TYPE" value="DefaultNode"/>
    <att type="string" name="canonicalName" value="node2_093"/>
    <att type="string" name="node.fillColor" value="255,255,51"/>
    <att type="string" name="node.label" value="PME"/>
    <att type="string" name="node.shape" value="roundrect"/>
    <graphics type="ROUNDED_RECTANGLE" h="40.0" w="40.0" x="1115.364990234375" y="923.7415161132812" fill="#ffff33" width="1" outline="#666666"/>
  </node>
  <node label="node0_931" id="-19">
    <att type="string" name="NODE_TYPE" value="DefaultNode"/>
    <att type="string" name="canonicalName" value="node0_931"/>
    <att type="string" name="node.fillColor" value="255,255,255"/>
    <att type="string" name="node.label" value="WRKY11"/>
    <graphics type="ELLIPSE" h="40.0" w="40.0" x="461.1131591796875" y="572.8988647460938" fill="#ffffff" width="1" outline="#666666"/>
  </node>
  <node label="node1_686" id="-18">
    <att type="string" name="NODE_TYPE" value="DefaultNode"/>
    <att type="string" name="canonicalName" value="node1_686"/>
    <att type="string" name="node.fillColor" value="255,255,255"/>
    <att type="string" name="node.label" value="MYB112"/>
    <graphics type="ELLIPSE" h="40.0" w="40.0" x="425.5552062988281" y="589.339599609375" fill="#ffffff" width="1" outline="#666666"/>
  </node>
  <node label="node2_798" id="-17">
    <att type="string" name="NODE_TYPE" value="DefaultNode"/>
    <att type="string" name="canonicalName" value="node2_798"/>
    <att type="string" name="node.fillColor" value="255,255,255"/>
    <att type="string" name="node.label" value="ERF6"/>
    <graphics type="ELLIPSE" h="40.0" w="40.0" x="402.4714660644531" y="619.116455078125" fill="#ffffff" width="1" outline="#666666"/>
  </node>
  <node label="node3_712" id="-16">
    <att type="string" name="NODE_TYPE" value="DefaultNode"/>
    <att type="string" name="canonicalName" value="node3_712"/>
    <att type="string" name="node.fillColor" value="255,255,255"/>
    <att type="string" name="node.label" value="IAA18"/>
    <graphics type="ELLIPSE" h="40.0" w="40.0" x="377.9239501953125" y="644.4840087890625" fill="#ffffff" width="1" outline="#666666"/>
  </node>
  <node label="node4_334" id="-15">
    <att type="string" name="NODE_TYPE" value="DefaultNode"/>
    <att type="string" name="canonicalName" value="node4_334"/>
    <att type="string" name="node.fillColor" value="255,255,255"/>
    <att type="string" name="node.label" value="AGL85"/>
    <graphics type="ELLIPSE" h="40.0" w="40.0" x="357.176513671875" y="675.20263671875" fill="#ffffff" width="1" outline="#666666"/>
  </node>
  <node label="node5_855" id="-14">
    <att type="string" name="NODE_TYPE" value="DefaultNode"/>
    <att type="string" name="canonicalName" value="node5_855"/>
    <att type="string" name="node.fillColor" value="255,255,255"/>
    <att type="string" name="node.label" value="AGL56"/>
    <graphics type="ELLIPSE" h="40.0" w="40.0" x="316.4759521484375" y="684.8344116210938" fill="#ffffff" width="1" outline="#666666"/>
  </node>
  <node label="node6_630" id="-13">
    <att type="string" name="NODE_TYPE" value="DefaultNode"/>
    <att type="string" name="canonicalName" value="node6_630"/>
    <att type="string" name="node.fillColor" value="255,255,255"/>
    <att type="string" name="node.label" value="HSTF15"/>
    <graphics type="ELLIPSE" h="40.0" w="40.0" x="343.23687744140625" y="635.1373291015625" fill="#ffffff" width="1" outline="#666666"/>
  </node>
  <node label="node7_846" id="-12">
    <att type="string" name="NODE_TYPE" value="DefaultNode"/>
    <att type="string" name="canonicalName" value="node7_846"/>
    <att type="string" name="node.fillColor" value="255,255,255"/>
    <att type="string" name="node.label" value="ATHB17"/>
    <graphics type="ELLIPSE" h="40.0" w="40.0" x="355.7056884765625" y="594.4490356445312" fill="#ffffff" width="1" outline="#666666"/>
  </node>
  <node label="node8" id="-11">
    <att type="string" name="NODE_TYPE" value="DefaultNode"/>
    <att type="string" name="canonicalName" value="node8"/>
    <att type="string" name="node.fillColor" value="255,255,255"/>
    <att type="string" name="node.label" value="ZAT7"/>
    <graphics type="ELLIPSE" h="40.0" w="40.0" x="508.74188232421875" y="574.1818237304688" fill="#ffffff" width="1" outline="#666666"/>
  </node>
  <node label="node9_574" id="-10">
    <att type="string" name="NODE_TYPE" value="DefaultNode"/>
    <att type="string" name="canonicalName" value="node9_574"/>
    <att type="string" name="node.fillColor" value="255,255,255"/>
    <att type="string" name="node.label" value="GATA22"/>
    <graphics type="ELLIPSE" h="40.0" w="40.0" x="386.5497741699219" y="562.2925415039062" fill="#ffffff" width="1" outline="#666666"/>
  </node>
  <node label="node10_195" id="-9">
    <att type="string" name="NODE_TYPE" value="DefaultNode"/>
    <att type="string" name="canonicalName" value="node10_195"/>
    <att type="string" name="node.fillColor" value="255,255,255"/>
    <att type="string" name="node.label" value="At5g07580"/>
    <graphics type="ELLIPSE" h="40.0" w="40.0" x="301.2362060546875" y="622.6682739257812" fill="#ffffff" width="1" outline="#666666"/>
  </node>
  <node label="node11_582" id="-8">
    <att type="string" name="NODE_TYPE" value="DefaultNode"/>
    <att type="string" name="canonicalName" value="node11_582"/>
    <att type="string" name="node.fillColor" value="255,255,255"/>
    <att type="string" name="node.label" value="AGL35"/>
    <graphics type="ELLIPSE" h="40.0" w="40.0" x="324.8612365722656" y="579.3551635742188" fill="#ffffff" width="1" outline="#666666"/>
  </node>
  <node label="node12_141" id="-7">
    <att type="string" name="NODE_TYPE" value="DefaultNode"/>
    <att type="string" name="canonicalName" value="node12_141"/>
    <att type="string" name="node.fillColor" value="255,255,255"/>
    <att type="string" name="node.label" value="ERF5"/>
    <graphics type="ELLIPSE" h="40.0" w="40.0" x="421.988037109375" y="547.1983642578125" fill="#ffffff" width="1" outline="#666666"/>
  </node>
  <node label="node0_011" id="-6">
    <att type="string" name="NODE_TYPE" value="DefaultNode"/>
    <att type="string" name="canonicalName" value="node0_011"/>
    <att type="string" name="node.fillColor" value="153,0,153"/>
    <att type="string" name="node.label" value="ATHB18"/>
    <graphics type="ELLIPSE" h="40.0" w="40.0" x="1798.3388671875" y="619.7092895507812" fill="#990099" width="1" outline="#666666"/>
  </node>
  <node label="node1_849" id="-5">
    <att type="string" name="NODE_TYPE" value="DefaultNode"/>
    <att type="string" name="canonicalName" value="node1_849"/>
    <att type="string" name="node.fillColor" value="153,0,153"/>
    <att type="string" name="node.label" value="At3g46080"/>
    <graphics type="ELLIPSE" h="40.0" w="40.0" x="1832.2908935546875" y="643.7305908203125" fill="#990099" width="1" outline="#666666"/>
  </node>
  <node label="node2_017" id="-4">
    <att type="string" name="NODE_TYPE" value="DefaultNode"/>
    <att type="string" name="canonicalName" value="node2_017"/>
    <att type="string" name="node.fillColor" value="153,0,153"/>
    <att type="string" name="node.label" value="BP"/>
    <graphics type="ELLIPSE" h="40.0" w="40.0" x="1863.969482421875" y="672.4210205078125" fill="#990099" width="1" outline="#666666"/>
  </node>
  <node label="node3_154" id="-3">
    <att type="string" name="NODE_TYPE" value="DefaultNode"/>
    <att type="string" name="canonicalName" value="node3_154"/>
    <att type="string" name="node.fillColor" value="153,0,153"/>
    <att type="string" name="node.label" value="MYB79"/>
    <graphics type="ELLIPSE" h="40.0" w="40.0" x="1762.1177978515625" y="599.817626953125" fill="#990099" width="1" outline="#666666"/>
  </node>
  <node label="MYB20" id="-2">
    <att type="string" name="canonicalName" value="MYB20"/>
    <att type="string" name="node.fillColor" value="153,0,153"/>
    <graphics type="ELLIPSE" h="40.0" w="40.0" x="1516.515869140625" y="609.6483154296875" fill="#990099" width="1" outline="#666666"/>
  </node>
  <node label="node0_255" id="-1">
    <att type="string" name="NODE_TYPE" value="DefaultNode"/>
    <att type="string" name="canonicalName" value="node0_255"/>
    <att type="string" name="node.fillColor" value="255,255,255"/>
    <att type="string" name="node.label" value="bHLH012"/>
    <graphics type="ELLIPSE" h="40.0" w="40.0" x="444.22491455078125" y="440.27374267578125" fill="#ffffff" width="1" outline="#666666"/>
  </node>
  <edge label="MYB7 (DirectedEdge) MYB7" source="-115" target="-115">
    <att type="string" name="EDGE_TYPE" value="DirectedEdge"/>
    <att type="string" name="canonicalName" value="MYB7 (DirectedEdge) MYB7"/>
    <att type="string" name="interaction" value="DirectedEdge" cy:editable="false"/>
    <graphics width="1" fill="#0000ff"/>
  </edge>
  <edge label="MYB7 (DirectedEdge) MYB4" source="-115" target="-107">
    <att type="string" name="EDGE_TYPE" value="DirectedEdge"/>
    <att type="string" name="canonicalName" value="MYB7 (DirectedEdge) MYB4"/>
    <att type="string" name="interaction" value="DirectedEdge" cy:editable="false"/>
    <graphics width="1" fill="#0000ff"/>
  </edge>
  <edge label="MYB7 (DirectedEdge) MYB52" source="-115" target="-94">
    <att type="string" name="EDGE_TYPE" value="DirectedEdge"/>
    <att type="string" name="canonicalName" value="MYB7 (DirectedEdge) MYB52"/>
    <att type="string" name="interaction" value="DirectedEdge" cy:editable="false"/>
    <graphics width="1" fill="#0000ff"/>
  </edge>
  <edge label="MYB7 (DirectedEdge) KNAT7" source="-115" target="-70">
    <att type="string" name="EDGE_TYPE" value="DirectedEdge"/>
    <att type="string" name="canonicalName" value="MYB7 (DirectedEdge) KNAT7"/>
    <att type="string" name="interaction" value="DirectedEdge" cy:editable="false"/>
    <graphics width="1" fill="#0000ff"/>
  </edge>
  <edge label="MYB7 (DirectedEdge) MYB54" source="-115" target="-95">
    <att type="string" name="EDGE_TYPE" value="DirectedEdge"/>
    <att type="string" name="canonicalName" value="MYB7 (DirectedEdge) MYB54"/>
    <att type="string" name="interaction" value="DirectedEdge" cy:editable="false"/>
    <graphics width="1" fill="#0000ff"/>
  </edge>
  <edge label="node0_353 (DirectedEdge) node0_192" source="-111" target="-112">
    <att type="string" name="EDGE_TYPE" value="DirectedEdge"/>
    <att type="string" name="canonicalName" value="node0_353 (DirectedEdge) node0_192"/>
    <att type="string" name="edge.color" value="51,204,255"/>
    <att type="string" name="edge.sourceArrowShape" value="CIRCLE"/>
    <att type="string" name="edge.targetArrowShape" value="CIRCLE"/>
    <att type="string" name="interaction" value="DirectedEdge" cy:editable="false"/>
    <graphics width="1" fill="#33ccff"/>
  </edge>
  <edge label="node0_353 (DirectedEdge) IRX8" source="-111" target="-103">
    <att type="string" name="EDGE_TYPE" value="DirectedEdge"/>
    <att type="string" name="canonicalName" value="node0_353 (DirectedEdge) IRX8"/>
    <att type="string" name="interaction" value="DirectedEdge" cy:editable="false"/>
    <graphics width="1" fill="#0000ff"/>
  </edge>
  <edge label="node0_353 (DirectedEdge) FRA8" source="-111" target="-109">
    <att type="string" name="EDGE_TYPE" value="DirectedEdge"/>
    <att type="string" name="canonicalName" value="node0_353 (DirectedEdge) FRA8"/>
    <att type="string" name="interaction" value="DirectedEdge" cy:editable="false"/>
    <graphics width="1" fill="#0000ff"/>
  </edge>
  <edge label="node0_353 (DirectedEdge) CesA7" source="-111" target="-102">
    <att type="string" name="EDGE_TYPE" value="DirectedEdge"/>
    <att type="string" name="canonicalName" value="node0_353 (DirectedEdge) CesA7"/>
    <att type="string" name="interaction" value="DirectedEdge" cy:editable="false"/>
    <graphics width="1" fill="#0000ff"/>
  </edge>
  <edge label="node0_353 (DirectedEdge) CesA4" source="-111" target="-101">
    <att type="string" name="EDGE_TYPE" value="DirectedEdge"/>
    <att type="string" name="canonicalName" value="node0_353 (DirectedEdge) CesA4"/>
    <att type="string" name="interaction" value="DirectedEdge" cy:editable="false"/>
    <graphics width="1" fill="#0000ff"/>
  </edge>
  <edge label="node0_353 (DirectedEdge) CesA8" source="-111" target="-98">
    <att type="string" name="EDGE_TYPE" value="DirectedEdge"/>
    <att type="string" name="canonicalName" value="node0_353 (DirectedEdge) CesA8"/>
    <att type="string" name="interaction" value="DirectedEdge" cy:editable="false"/>
    <graphics width="1" fill="#0000ff"/>
  </edge>
  <edge label="node0_353 (DirectedEdge) CCoAOMT1" source="-111" target="-85">
    <att type="string" name="EDGE_TYPE" value="DirectedEdge"/>
    <att type="string" name="canonicalName" value="node0_353 (DirectedEdge) CCoAOMT1"/>
    <att type="string" name="interaction" value="DirectedEdge" cy:editable="false"/>
    <graphics width="1" fill="#0000ff"/>
  </edge>
  <edge label="node0_353 (DirectedEdge) C3H1" source="-111" target="-84">
    <att type="string" name="EDGE_TYPE" value="DirectedEdge"/>
    <att type="string" name="canonicalName" value="node0_353 (DirectedEdge) C3H1"/>
    <att type="string" name="interaction" value="DirectedEdge" cy:editable="false"/>
    <graphics width="1" fill="#0000ff"/>
  </edge>
  <edge label="node0_353 (DirectedEdge) HCT" source="-111" target="-83">
    <att type="string" name="EDGE_TYPE" value="DirectedEdge"/>
    <att type="string" name="canonicalName" value="node0_353 (DirectedEdge) HCT"/>
    <att type="string" name="interaction" value="DirectedEdge" cy:editable="false"/>
    <graphics width="1" fill="#0000ff"/>
  </edge>
  <edge label="node0_353 (DirectedEdge) 4CL1" source="-111" target="-79">
    <att type="string" name="EDGE_TYPE" value="DirectedEdge"/>
    <att type="string" name="canonicalName" value="node0_353 (DirectedEdge) 4CL1"/>
    <att type="string" name="interaction" value="DirectedEdge" cy:editable="false"/>
    <graphics width="1" fill="#0000ff"/>
  </edge>
  <edge label="node0_353 (DirectedEdge) C4H" source="-111" target="-82">
    <att type="string" name="EDGE_TYPE" value="DirectedEdge"/>
    <att type="string" name="canonicalName" value="node0_353 (DirectedEdge) C4H"/>
    <att type="string" name="interaction" value="DirectedEdge" cy:editable="false"/>
    <graphics width="1" fill="#0000ff"/>
  </edge>
  <edge label="node0_353 (DirectedEdge) PAL1" source="-111" target="-81">
    <att type="string" name="EDGE_TYPE" value="DirectedEdge"/>
    <att type="string" name="canonicalName" value="node0_353 (DirectedEdge) PAL1"/>
    <att type="string" name="interaction" value="DirectedEdge" cy:editable="false"/>
    <graphics width="1" fill="#0000ff"/>
  </edge>
  <edge label="node0_353 (DirectedEdge) KNAT7" source="-111" target="-70">
    <att type="string" name="EDGE_TYPE" value="DirectedEdge"/>
    <att type="string" name="canonicalName" value="node0_353 (DirectedEdge) KNAT7"/>
    <att type="string" name="edge.color" value="0,204,255"/>
    <att type="string" name="edge.sourceArrowShape" value="CIRCLE"/>
    <att type="string" name="edge.targetArrowShape" value="CIRCLE"/>
    <att type="string" name="interaction" value="DirectedEdge" cy:editable="false"/>
    <graphics width="1" fill="#00ccff"/>
  </edge>
  <edge label="MYB85 (DirectedEdge) 4CL1" source="-110" target="-79">
    <att type="string" name="EDGE_TYPE" value="DirectedEdge"/>
    <att type="string" name="canonicalName" value="MYB85 (DirectedEdge) 4CL1"/>
    <att type="string" name="edge.targetArrowShape" value="DELTA"/>
    <att type="string" name="interaction" value="DirectedEdge" cy:editable="false"/>
    <graphics width="1" fill="#0000ff"/>
  </edge>
  <edge label="MYB4 (DirectedEdge) MYB7" source="-107" target="-115">
    <att type="string" name="EDGE_TYPE" value="DirectedEdge"/>
    <att type="string" name="canonicalName" value="MYB4 (DirectedEdge) MYB7"/>
    <att type="string" name="interaction" value="DirectedEdge" cy:editable="false"/>
    <graphics width="1" fill="#0000ff"/>
  </edge>
  <edge label="MYB4 (DirectedEdge) MYB4" source="-107" target="-107">
    <att type="string" name="EDGE_TYPE" value="DirectedEdge"/>
    <att type="string" name="canonicalName" value="MYB4 (DirectedEdge) MYB4"/>
    <att type="string" name="interaction" value="DirectedEdge" cy:editable="false"/>
    <graphics width="1" fill="#0000ff"/>
  </edge>
  <edge label="MYB4 (DirectedEdge) MYB52" source="-107" target="-94">
    <att type="string" name="EDGE_TYPE" value="DirectedEdge"/>
    <att type="string" name="canonicalName" value="MYB4 (DirectedEdge) MYB52"/>
    <att type="string" name="interaction" value="DirectedEdge" cy:editable="false"/>
    <graphics width="1" fill="#0000ff"/>
  </edge>
  <edge label="MYB4 (DirectedEdge) MYB32" source="-107" target="-99">
    <att type="string" name="EDGE_TYPE" value="DirectedEdge"/>
    <att type="string" name="canonicalName" value="MYB4 (DirectedEdge) MYB32"/>
    <att type="string" name="interaction" value="DirectedEdge" cy:editable="false"/>
    <graphics width="1" fill="#0000ff"/>
  </edge>
  <edge label="MYB4 (DirectedEdge) C4H" source="-107" target="-82">
    <att type="string" name="canonicalName" value="MYB4 (DirectedEdge) C4H"/>
    <att type="string" name="interaction" value="DirectedEdge" cy:editable="false"/>
    <graphics width="1" fill="#0000ff"/>
  </edge>
  <edge label="MYB4 (DirectedEdge) node0_192" source="-107" target="-112">
    <att type="string" name="canonicalName" value="MYB4 (DirectedEdge) node0_192"/>
    <att type="string" name="edge.color" value="0,204,204"/>
    <att type="string" name="edge.sourceArrowShape" value="CIRCLE"/>
    <att type="string" name="edge.targetArrowShape" value="CIRCLE"/>
    <att type="string" name="interaction" value="DirectedEdge" cy:editable="false"/>
    <graphics width="1" fill="#00cccc"/>
  </edge>
  <edge label="MYB4 (DirectedEdge) node0_255" source="-107" target="-1">
    <att type="string" name="canonicalName" value="MYB4 (DirectedEdge) node0_255"/>
    <att type="string" name="edge.color" value="0,204,204"/>
    <att type="string" name="edge.sourceArrowShape" value="CIRCLE"/>
    <att type="string" name="edge.targetArrowShape" value="CIRCLE"/>
    <att type="string" name="interaction" value="DirectedEdge" cy:editable="false"/>
    <graphics width="1" fill="#00cccc"/>
  </edge>
  <edge label="MYB-R (pd) MYB54" source="-100" target="-95">
    <att type="string" name="canonicalName" value="MYB-R (pd) MYB54"/>
    <att type="string" name="interaction" value="pd" cy:editable="false"/>
    <graphics width="1" fill="#0000ff"/>
  </edge>
  <edge label="MYB32 (DirectedEdge) MYB7" source="-99" target="-115">
    <att type="string" name="EDGE_TYPE" value="DirectedEdge"/>
    <att type="string" name="canonicalName" value="MYB32 (DirectedEdge) MYB7"/>
    <att type="string" name="interaction" value="DirectedEdge" cy:editable="false"/>
    <graphics width="1" fill="#0000ff"/>
  </edge>
  <edge label="MYB32 (DirectedEdge) MYB52" source="-99" target="-94">
    <att type="string" name="EDGE_TYPE" value="DirectedEdge"/>
    <att type="string" name="canonicalName" value="MYB32 (DirectedEdge) MYB52"/>
    <att type="string" name="interaction" value="DirectedEdge" cy:editable="false"/>
    <graphics width="1" fill="#0000ff"/>
  </edge>
  <edge label="MYB32 (DirectedEdge) MYB32" source="-99" target="-99">
    <att type="string" name="EDGE_TYPE" value="DirectedEdge"/>
    <att type="string" name="canonicalName" value="MYB32 (DirectedEdge) MYB32"/>
    <att type="string" name="interaction" value="DirectedEdge" cy:editable="false"/>
    <graphics width="1" fill="#0000ff"/>
  </edge>
  <edge label="MYB32 (DirectedEdge) SND1" source="-99" target="-67">
    <att type="string" name="canonicalName" value="MYB32 (DirectedEdge) SND1"/>
    <att type="string" name="interaction" value="DirectedEdge" cy:editable="false"/>
    <graphics width="1" fill="#0000ff"/>
  </edge>
  <edge label="MYB26 (pd) NST2" source="-97" target="-77">
    <att type="string" name="canonicalName" value="MYB26 (pd) NST2"/>
    <att type="string" name="interaction" value="pd" cy:editable="false"/>
    <graphics width="1" fill="#0000ff"/>
  </edge>
  <edge label="MYB26 (pd) NST1" source="-97" target="-76">
    <att type="string" name="canonicalName" value="MYB26 (pd) NST1"/>
    <att type="string" name="interaction" value="pd" cy:editable="false"/>
    <graphics width="1" fill="#0000ff"/>
  </edge>
  <edge label="MYB69 (DirectedEdge) node0_487" source="-96" target="-122">
    <att type="string" name="canonicalName" value="MYB69 (DirectedEdge) node0_487"/>
    <att type="string" name="interaction" value="DirectedEdge" cy:editable="false"/>
    <graphics width="1" fill="#0000ff"/>
  </edge>
  <edge label="MYB69 (DirectedEdge) CCoAOMT1" source="-96" target="-85">
    <att type="string" name="canonicalName" value="MYB69 (DirectedEdge) CCoAOMT1"/>
    <att type="string" name="edge.color" value="255,51,0"/>
    <att type="string" name="interaction" value="DirectedEdge" cy:editable="false"/>
    <graphics width="1" fill="#ff3300"/>
  </edge>
  <edge label="MYB69 (DirectedEdge) HCT" source="-96" target="-83">
    <att type="string" name="canonicalName" value="MYB69 (DirectedEdge) HCT"/>
    <att type="string" name="interaction" value="DirectedEdge" cy:editable="false"/>
    <graphics width="1" fill="#0000ff"/>
  </edge>
  <edge label="MYB69 (DirectedEdge) C3H1" source="-96" target="-84">
    <att type="string" name="canonicalName" value="MYB69 (DirectedEdge) C3H1"/>
    <att type="string" name="edge.targetArrowShape" value="DELTA"/>
    <att type="string" name="interaction" value="DirectedEdge" cy:editable="false"/>
    <graphics width="1" fill="#0000ff"/>
  </edge>
  <edge label="MYB69 (DirectedEdge) PAL1" source="-96" target="-81">
    <att type="string" name="canonicalName" value="MYB69 (DirectedEdge) PAL1"/>
    <att type="string" name="interaction" value="DirectedEdge" cy:editable="false"/>
    <graphics width="1" fill="#0000ff"/>
  </edge>
  <edge label="MYB54 (pd) IRX9" source="-95" target="-104">
    <att type="string" name="canonicalName" value="MYB54 (pd) IRX9"/>
    <att type="string" name="interaction" value="pd" cy:editable="false"/>
    <graphics width="1" fill="#0000ff"/>
  </edge>
  <edge label="MYB54 (pd) 4CL1" source="-95" target="-79">
    <att type="string" name="canonicalName" value="MYB54 (pd) 4CL1"/>
    <att type="string" name="interaction" value="pd" cy:editable="false"/>
    <graphics width="1" fill="#0000ff"/>
  </edge>
  <edge label="MYB54 (pd) CesA8" source="-95" target="-98">
    <att type="string" name="canonicalName" value="MYB54 (pd) CesA8"/>
    <att type="string" name="interaction" value="pd" cy:editable="false"/>
    <graphics width="1" fill="#0000ff"/>
  </edge>
  <edge label="MYB52 (DirectedEdge) MYB52" source="-94" target="-94">
    <att type="string" name="EDGE_TYPE" value="DirectedEdge"/>
    <att type="string" name="canonicalName" value="MYB52 (DirectedEdge) MYB52"/>
    <att type="string" name="interaction" value="DirectedEdge" cy:editable="false"/>
    <graphics width="1" fill="#0000ff"/>
  </edge>
  <edge label="MYB52 (pd) 4CL1" source="-94" target="-79">
    <att type="string" name="canonicalName" value="MYB52 (pd) 4CL1"/>
    <att type="string" name="interaction" value="pd" cy:editable="false"/>
    <graphics width="1" fill="#0000ff"/>
  </edge>
  <edge label="MYB52 (pd) IRX9" source="-94" target="-104">
    <att type="string" name="canonicalName" value="MYB52 (pd) IRX9"/>
    <att type="string" name="interaction" value="pd" cy:editable="false"/>
    <graphics width="1" fill="#0000ff"/>
  </edge>
  <edge label="MYB52 (pd) CesA8" source="-94" target="-98">
    <att type="string" name="canonicalName" value="MYB52 (pd) CesA8"/>
    <att type="string" name="interaction" value="pd" cy:editable="false"/>
    <graphics width="1" fill="#0000ff"/>
  </edge>
  <edge label="SND2 (DirectedEdge) node0_487" source="-91" target="-122">
    <att type="string" name="canonicalName" value="SND2 (DirectedEdge) node0_487"/>
    <att type="string" name="interaction" value="DirectedEdge" cy:editable="false"/>
    <graphics width="1" fill="#0000ff"/>
  </edge>
  <edge label="SND2 (DirectedEdge) CAD6" source="-91" target="-88">
    <att type="string" name="canonicalName" value="SND2 (DirectedEdge) CAD6"/>
    <att type="string" name="interaction" value="DirectedEdge" cy:editable="false"/>
    <graphics width="1" fill="#0000ff"/>
  </edge>
  <edge label="SND2 (DirectedEdge) C3H1" source="-91" target="-84">
    <att type="string" name="canonicalName" value="SND2 (DirectedEdge) C3H1"/>
    <att type="string" name="interaction" value="DirectedEdge" cy:editable="false"/>
    <graphics width="1" fill="#0000ff"/>
  </edge>
  <edge label="SND2 (DirectedEdge) 4CL1" source="-91" target="-79">
    <att type="string" name="canonicalName" value="SND2 (DirectedEdge) 4CL1"/>
    <att type="string" name="interaction" value="DirectedEdge" cy:editable="false"/>
    <graphics width="1" fill="#0000ff"/>
  </edge>
  <edge label="SND2 (DirectedEdge) PAL1" source="-91" target="-81">
    <att type="string" name="canonicalName" value="SND2 (DirectedEdge) PAL1"/>
    <att type="string" name="interaction" value="DirectedEdge" cy:editable="false"/>
    <graphics width="1" fill="#0000ff"/>
  </edge>
  <edge label="SND2 (pd) CesA8" source="-91" target="-98">
    <att type="string" name="canonicalName" value="SND2 (pd) CesA8"/>
    <att type="string" name="interaction" value="pd" cy:editable="false"/>
    <graphics width="1" fill="#0000ff"/>
  </edge>
  <edge label="SND2 (DirectedEdge) CesA4" source="-91" target="-101">
    <att type="string" name="canonicalName" value="SND2 (DirectedEdge) CesA4"/>
    <att type="string" name="edge.targetArrowShape" value="DELTA"/>
    <att type="string" name="interaction" value="DirectedEdge" cy:editable="false"/>
    <graphics width="1" fill="#0000ff"/>
  </edge>
  <edge label="SND2 (DirectedEdge) CesA7" source="-91" target="-102">
    <att type="string" name="canonicalName" value="SND2 (DirectedEdge) CesA7"/>
    <att type="string" name="edge.targetArrowShape" value="DELTA"/>
    <att type="string" name="interaction" value="DirectedEdge" cy:editable="false"/>
    <graphics width="1" fill="#0000ff"/>
  </edge>
  <edge label="SND2 (DirectedEdge) MYB103" source="-91" target="-69">
    <att type="string" name="canonicalName" value="SND2 (DirectedEdge) MYB103"/>
    <att type="string" name="edge.targetArrowShape" value="DELTA"/>
    <att type="string" name="interaction" value="DirectedEdge" cy:editable="false"/>
    <graphics width="1" fill="#0000ff"/>
  </edge>
  <edge label="SND2 (DirectedEdge) node2_890" source="-91" target="-54">
    <att type="string" name="canonicalName" value="SND2 (DirectedEdge) node2_890"/>
    <att type="string" name="edge.targetArrowShape" value="DELTA"/>
    <att type="string" name="interaction" value="DirectedEdge" cy:editable="false"/>
    <graphics width="1" fill="#0000ff"/>
  </edge>
  <edge label="SND2 (DirectedEdge) IRX8" source="-91" target="-103">
    <att type="string" name="canonicalName" value="SND2 (DirectedEdge) IRX8"/>
    <att type="string" name="edge.targetArrowShape" value="DELTA"/>
    <att type="string" name="interaction" value="DirectedEdge" cy:editable="false"/>
    <graphics width="1" fill="#0000ff"/>
  </edge>
  <edge label="SND2 (DirectedEdge) LAC4" source="-91" target="-89">
    <att type="string" name="canonicalName" value="SND2 (DirectedEdge) LAC4"/>
    <att type="string" name="edge.targetArrowShape" value="DELTA"/>
    <att type="string" name="interaction" value="DirectedEdge" cy:editable="false"/>
    <graphics width="1" fill="#0000ff"/>
  </edge>
  <edge label="SND2 (DirectedEdge) node0_221" source="-91" target="-49">
    <att type="string" name="canonicalName" value="SND2 (DirectedEdge) node0_221"/>
    <att type="string" name="edge.targetArrowShape" value="DELTA"/>
    <att type="string" name="interaction" value="DirectedEdge" cy:editable="false"/>
    <graphics width="1" fill="#0000ff"/>
  </edge>
  <edge label="SND2 (DirectedEdge) node0_910" source="-91" target="-46">
    <att type="string" name="canonicalName" value="SND2 (DirectedEdge) node0_910"/>
    <att type="string" name="edge.targetArrowShape" value="DELTA"/>
    <att type="string" name="interaction" value="DirectedEdge" cy:editable="false"/>
    <graphics width="1" fill="#0000ff"/>
  </edge>
  <edge label="SND2 (DirectedEdge) node1_382" source="-91" target="-45">
    <att type="string" name="canonicalName" value="SND2 (DirectedEdge) node1_382"/>
    <att type="string" name="edge.targetArrowShape" value="DELTA"/>
    <att type="string" name="interaction" value="DirectedEdge" cy:editable="false"/>
    <graphics width="1" fill="#0000ff"/>
  </edge>
  <edge label="SND2 (DirectedEdge) SND1" source="-91" target="-67">
    <att type="string" name="canonicalName" value="SND2 (DirectedEdge) SND1"/>
    <att type="string" name="edge.targetArrowShape" value="DELTA"/>
    <att type="string" name="interaction" value="DirectedEdge" cy:editable="false"/>
    <graphics width="1" fill="#0000ff"/>
  </edge>
  <edge label="SND2 (DirectedEdge) node2_030" source="-91" target="-44">
    <att type="string" name="canonicalName" value="SND2 (DirectedEdge) node2_030"/>
    <att type="string" name="edge.targetArrowShape" value="DELTA"/>
    <att type="string" name="interaction" value="DirectedEdge" cy:editable="false"/>
    <graphics width="1" fill="#0000ff"/>
  </edge>
  <edge label="SND2 (DirectedEdge) node3_022" source="-91" target="-43">
    <att type="string" name="canonicalName" value="SND2 (DirectedEdge) node3_022"/>
    <att type="string" name="edge.targetArrowShape" value="DELTA"/>
    <att type="string" name="interaction" value="DirectedEdge" cy:editable="false"/>
    <graphics width="1" fill="#0000ff"/>
  </edge>
  <edge label="SND2 (DirectedEdge) node7_487" source="-91" target="-35">
    <att type="string" name="canonicalName" value="SND2 (DirectedEdge) node7_487"/>
    <att type="string" name="edge.targetArrowShape" value="DELTA"/>
    <att type="string" name="interaction" value="DirectedEdge" cy:editable="false"/>
    <graphics width="1" fill="#0000ff"/>
  </edge>
  <edge label="SND2 (DirectedEdge) node2_698" source="-91" target="-47">
    <att type="string" name="canonicalName" value="SND2 (DirectedEdge) node2_698"/>
    <att type="string" name="edge.targetArrowShape" value="DELTA"/>
    <att type="string" name="interaction" value="DirectedEdge" cy:editable="false"/>
    <graphics width="1" fill="#0000ff"/>
  </edge>
  <edge label="SND2 (DirectedEdge) node8_487" source="-91" target="-34">
    <att type="string" name="canonicalName" value="SND2 (DirectedEdge) node8_487"/>
    <att type="string" name="edge.targetArrowShape" value="DELTA"/>
    <att type="string" name="interaction" value="DirectedEdge" cy:editable="false"/>
    <graphics width="1" fill="#0000ff"/>
  </edge>
  <edge label="SND2 (DirectedEdge) node9" source="-91" target="-33">
    <att type="string" name="canonicalName" value="SND2 (DirectedEdge) node9"/>
    <att type="string" name="edge.targetArrowShape" value="DELTA"/>
    <att type="string" name="interaction" value="DirectedEdge" cy:editable="false"/>
    <graphics width="1" fill="#0000ff"/>
  </edge>
  <edge label="SND2 (DirectedEdge) node10" source="-91" target="-32">
    <att type="string" name="canonicalName" value="SND2 (DirectedEdge) node10"/>
    <att type="string" name="edge.targetArrowShape" value="DELTA"/>
    <att type="string" name="interaction" value="DirectedEdge" cy:editable="false"/>
    <graphics width="1" fill="#0000ff"/>
  </edge>
  <edge label="SND2 (DirectedEdge) node11" source="-91" target="-31">
    <att type="string" name="canonicalName" value="SND2 (DirectedEdge) node11"/>
    <att type="string" name="edge.targetArrowShape" value="DELTA"/>
    <att type="string" name="interaction" value="DirectedEdge" cy:editable="false"/>
    <graphics width="1" fill="#0000ff"/>
  </edge>
  <edge label="SND2 (DirectedEdge) node12" source="-91" target="-30">
    <att type="string" name="canonicalName" value="SND2 (DirectedEdge) node12"/>
    <att type="string" name="edge.targetArrowShape" value="DELTA"/>
    <att type="string" name="interaction" value="DirectedEdge" cy:editable="false"/>
    <graphics width="1" fill="#0000ff"/>
  </edge>
  <edge label="SND2 (DirectedEdge) node13" source="-91" target="-29">
    <att type="string" name="canonicalName" value="SND2 (DirectedEdge) node13"/>
    <att type="string" name="edge.targetArrowShape" value="DELTA"/>
    <att type="string" name="interaction" value="DirectedEdge" cy:editable="false"/>
    <graphics width="1" fill="#0000ff"/>
  </edge>
  <edge label="SND2 (DirectedEdge) node14" source="-91" target="-28">
    <att type="string" name="canonicalName" value="SND2 (DirectedEdge) node14"/>
    <att type="string" name="edge.targetArrowShape" value="DELTA"/>
    <att type="string" name="interaction" value="DirectedEdge" cy:editable="false"/>
    <graphics width="1" fill="#0000ff"/>
  </edge>
  <edge label="SND2 (DirectedEdge) node16" source="-91" target="-27">
    <att type="string" name="canonicalName" value="SND2 (DirectedEdge) node16"/>
    <att type="string" name="edge.targetArrowShape" value="DELTA"/>
    <att type="string" name="interaction" value="DirectedEdge" cy:editable="false"/>
    <graphics width="1" fill="#0000ff"/>
  </edge>
  <edge label="SND2 (DirectedEdge) node17" source="-91" target="-26">
    <att type="string" name="canonicalName" value="SND2 (DirectedEdge) node17"/>
    <att type="string" name="edge.targetArrowShape" value="DELTA"/>
    <att type="string" name="interaction" value="DirectedEdge" cy:editable="false"/>
    <graphics width="1" fill="#0000ff"/>
  </edge>
  <edge label="SND2 (DirectedEdge) node6_336" source="-91" target="-36">
    <att type="string" name="canonicalName" value="SND2 (DirectedEdge) node6_336"/>
    <att type="string" name="edge.targetArrowShape" value="DELTA"/>
    <att type="string" name="interaction" value="DirectedEdge" cy:editable="false"/>
    <graphics width="1" fill="#0000ff"/>
  </edge>
  <edge label="SND2 (DirectedEdge) node18" source="-91" target="-25">
    <att type="string" name="canonicalName" value="SND2 (DirectedEdge) node18"/>
    <att type="string" name="edge.targetArrowShape" value="DELTA"/>
    <att type="string" name="interaction" value="DirectedEdge" cy:editable="false"/>
    <graphics width="1" fill="#0000ff"/>
  </edge>
  <edge label="SND2 (DirectedEdge) node19" source="-91" target="-24">
    <att type="string" name="canonicalName" value="SND2 (DirectedEdge) node19"/>
    <att type="string" name="edge.targetArrowShape" value="DELTA"/>
    <att type="string" name="interaction" value="DirectedEdge" cy:editable="false"/>
    <graphics width="1" fill="#0000ff"/>
  </edge>
  <edge label="GL1 (pd) MYB103" source="-90" target="-69">
    <att type="string" name="canonicalName" value="GL1 (pd) MYB103"/>
    <att type="string" name="interaction" value="pd" cy:editable="false"/>
    <graphics width="1" fill="#0000ff"/>
  </edge>
  <edge label="MYB63 (DirectedEdge) COMT" source="-80" target="-87">
    <att type="string" name="canonicalName" value="MYB63 (DirectedEdge) COMT"/>
    <att type="string" name="edge.targetArrowShape" value="DELTA"/>
    <att type="string" name="interaction" value="DirectedEdge" cy:editable="false"/>
    <graphics width="1" fill="#0000ff"/>
  </edge>
  <edge label="MYB63 (DirectedEdge) CCR1" source="-80" target="-86">
    <att type="string" name="canonicalName" value="MYB63 (DirectedEdge) CCR1"/>
    <att type="string" name="edge.targetArrowShape" value="DELTA"/>
    <att type="string" name="interaction" value="DirectedEdge" cy:editable="false"/>
    <graphics width="1" fill="#0000ff"/>
  </edge>
  <edge label="MYB63 (DirectedEdge) CCoAOMT1" source="-80" target="-85">
    <att type="string" name="canonicalName" value="MYB63 (DirectedEdge) CCoAOMT1"/>
    <att type="string" name="edge.targetArrowShape" value="DELTA"/>
    <att type="string" name="interaction" value="DirectedEdge" cy:editable="false"/>
    <graphics width="1" fill="#0000ff"/>
  </edge>
  <edge label="MYB63 (DirectedEdge) HCT" source="-80" target="-83">
    <att type="string" name="canonicalName" value="MYB63 (DirectedEdge) HCT"/>
    <att type="string" name="edge.sourceArrowShape" value="NONE"/>
    <att type="string" name="edge.targetArrowShape" value="DELTA"/>
    <att type="string" name="interaction" value="DirectedEdge" cy:editable="false"/>
    <graphics width="1" fill="#0000ff"/>
  </edge>
  <edge label="MYB63 (DirectedEdge) C3H1" source="-80" target="-84">
    <att type="string" name="canonicalName" value="MYB63 (DirectedEdge) C3H1"/>
    <att type="string" name="edge.targetArrowShape" value="DELTA"/>
    <att type="string" name="interaction" value="DirectedEdge" cy:editable="false"/>
    <graphics width="1" fill="#0000ff"/>
  </edge>
  <edge label="MYB63 (DirectedEdge) C4H" source="-80" target="-82">
    <att type="string" name="canonicalName" value="MYB63 (DirectedEdge) C4H"/>
    <att type="string" name="edge.targetArrowShape" value="DELTA"/>
    <att type="string" name="interaction" value="DirectedEdge" cy:editable="false"/>
    <graphics width="1" fill="#0000ff"/>
  </edge>
  <edge label="MYB63 (DirectedEdge) PAL1" source="-80" target="-81">
    <att type="string" name="canonicalName" value="MYB63 (DirectedEdge) PAL1"/>
    <att type="string" name="edge.targetArrowShape" value="DELTA"/>
    <att type="string" name="interaction" value="DirectedEdge" cy:editable="false"/>
    <graphics width="1" fill="#0000ff"/>
  </edge>
  <edge label="MYB63 (pd) MYB7" source="-80" target="-115">
    <att type="string" name="canonicalName" value="MYB63 (pd) MYB7"/>
    <att type="string" name="interaction" value="pd" cy:editable="false"/>
    <graphics width="1" fill="#0000ff"/>
  </edge>
  <edge label="MYB63 (DirectedEdge) node0_192" source="-80" target="-112">
    <att type="string" name="EDGE_TYPE" value="DirectedEdge"/>
    <att type="string" name="canonicalName" value="MYB63 (DirectedEdge) node0_192"/>
    <att type="string" name="edge.color" value="51,204,255"/>
    <att type="string" name="edge.sourceArrowShape" value="CIRCLE"/>
    <att type="string" name="edge.targetArrowShape" value="CIRCLE"/>
    <att type="string" name="interaction" value="DirectedEdge" cy:editable="false"/>
    <graphics width="1" fill="#33ccff"/>
  </edge>
  <edge label="MYB63 (pd) ANAC075" source="-80" target="-108">
    <att type="string" name="canonicalName" value="MYB63 (pd) ANAC075"/>
    <att type="string" name="interaction" value="pd" cy:editable="false"/>
    <graphics width="1" fill="#0000ff"/>
  </edge>
  <edge label="MYB63 (pd) MYB54" source="-80" target="-95">
    <att type="string" name="canonicalName" value="MYB63 (pd) MYB54"/>
    <att type="string" name="interaction" value="pd" cy:editable="false"/>
    <graphics width="1" fill="#0000ff"/>
  </edge>
  <edge label="MYB63 (pd) MYB4" source="-80" target="-107">
    <att type="string" name="canonicalName" value="MYB63 (pd) MYB4"/>
    <att type="string" name="interaction" value="pd" cy:editable="false"/>
    <graphics width="1" fill="#0000ff"/>
  </edge>
  <edge label="MYB63 (pd) LAC4" source="-80" target="-89">
    <att type="string" name="canonicalName" value="MYB63 (pd) LAC4"/>
    <att type="string" name="interaction" value="pd" cy:editable="false"/>
    <graphics width="1" fill="#ff0000"/>
  </edge>
  <edge label="MYB63 (pd) MYB46" source="-80" target="-71">
    <att type="string" name="canonicalName" value="MYB63 (pd) MYB46"/>
    <att type="string" name="interaction" value="pd" cy:editable="false"/>
    <graphics width="1" fill="#0000ff"/>
  </edge>
  <edge label="MYB63 (pd) VND7" source="-80" target="-75">
    <att type="string" name="canonicalName" value="MYB63 (pd) VND7"/>
    <att type="string" name="interaction" value="pd" cy:editable="false"/>
    <graphics width="1" fill="#0000ff"/>
  </edge>
  <edge label="MYB63 (pd) VND6" source="-80" target="-73">
    <att type="string" name="canonicalName" value="MYB63 (pd) VND6"/>
    <att type="string" name="interaction" value="pd" cy:editable="false"/>
    <graphics width="1" fill="#0000ff"/>
  </edge>
  <edge label="MYB63 (pd) NST2" source="-80" target="-77">
    <att type="string" name="canonicalName" value="MYB63 (pd) NST2"/>
    <att type="string" name="interaction" value="pd" cy:editable="false"/>
    <graphics width="1" fill="#0000ff"/>
  </edge>
  <edge label="MYB63 (pd) 4CL1" source="-80" target="-79">
    <att type="string" name="canonicalName" value="MYB63 (pd) 4CL1"/>
    <att type="string" name="interaction" value="pd" cy:editable="false"/>
    <graphics width="1" fill="#ff0000"/>
  </edge>
  <edge label="MYB58 (pd) LAC4" source="-78" target="-89">
    <att type="string" name="canonicalName" value="MYB58 (pd) LAC4"/>
    <att type="string" name="interaction" value="pd" cy:editable="false"/>
    <graphics width="1" fill="#0000ff"/>
  </edge>
  <edge label="MYB58 (pd) CAD6" source="-78" target="-88">
    <att type="string" name="canonicalName" value="MYB58 (pd) CAD6"/>
    <att type="string" name="interaction" value="pd" cy:editable="false"/>
    <graphics width="1" fill="#ff0000"/>
  </edge>
  <edge label="MYB58 (pd) COMT" source="-78" target="-87">
    <att type="string" name="canonicalName" value="MYB58 (pd) COMT"/>
    <att type="string" name="interaction" value="pd" cy:editable="false"/>
    <graphics width="1" fill="#ff0000"/>
  </edge>
  <edge label="MYB58 (pd) MYB46" source="-78" target="-71">
    <att type="string" name="canonicalName" value="MYB58 (pd) MYB46"/>
    <att type="string" name="interaction" value="pd" cy:editable="false"/>
    <graphics width="1" fill="#0000ff"/>
  </edge>
  <edge label="MYB58 (pd) VND7" source="-78" target="-75">
    <att type="string" name="canonicalName" value="MYB58 (pd) VND7"/>
    <att type="string" name="interaction" value="pd" cy:editable="false"/>
    <graphics width="1" fill="#0000ff"/>
  </edge>
  <edge label="MYB58 (pd) VND6" source="-78" target="-73">
    <att type="string" name="canonicalName" value="MYB58 (pd) VND6"/>
    <att type="string" name="interaction" value="pd" cy:editable="false"/>
    <graphics width="1" fill="#0000ff"/>
  </edge>
  <edge label="MYB58 (pd) NST2" source="-78" target="-77">
    <att type="string" name="canonicalName" value="MYB58 (pd) NST2"/>
    <att type="string" name="interaction" value="pd" cy:editable="false"/>
    <graphics width="1" fill="#0000ff"/>
  </edge>
  <edge label="MYB58 (pd) CCR1" source="-78" target="-86">
    <att type="string" name="canonicalName" value="MYB58 (pd) CCR1"/>
    <att type="string" name="interaction" value="pd" cy:editable="false"/>
    <graphics width="1" fill="#ff0000"/>
  </edge>
  <edge label="MYB58 (pd) CCoAOMT1" source="-78" target="-85">
    <att type="string" name="canonicalName" value="MYB58 (pd) CCoAOMT1"/>
    <att type="string" name="interaction" value="pd" cy:editable="false"/>
    <graphics width="1" fill="#ff0000"/>
  </edge>
  <edge label="MYB58 (pd) C3H1" source="-78" target="-84">
    <att type="string" name="canonicalName" value="MYB58 (pd) C3H1"/>
    <att type="string" name="interaction" value="pd" cy:editable="false"/>
    <graphics width="1" fill="#ff0000"/>
  </edge>
  <edge label="MYB58 (pd) HCT" source="-78" target="-83">
    <att type="string" name="canonicalName" value="MYB58 (pd) HCT"/>
    <att type="string" name="interaction" value="pd" cy:editable="false"/>
    <graphics width="1" fill="#0000ff"/>
  </edge>
  <edge label="MYB58 (pd) C4H" source="-78" target="-82">
    <att type="string" name="canonicalName" value="MYB58 (pd) C4H"/>
    <att type="string" name="interaction" value="pd" cy:editable="false"/>
    <graphics width="1" fill="#ff0000"/>
  </edge>
  <edge label="MYB58 (pd) PAL1" source="-78" target="-81">
    <att type="string" name="canonicalName" value="MYB58 (pd) PAL1"/>
    <att type="string" name="interaction" value="pd" cy:editable="false"/>
    <graphics width="1" fill="#ff0000"/>
  </edge>
  <edge label="MYB58 (pd) 4CL1" source="-78" target="-79">
    <att type="string" name="canonicalName" value="MYB58 (pd) 4CL1"/>
    <att type="string" name="interaction" value="pd" cy:editable="false"/>
    <graphics width="1" fill="#ff0000"/>
  </edge>
  <edge label="NST2 (pd) KNAT7" source="-77" target="-70">
    <att type="string" name="canonicalName" value="NST2 (pd) KNAT7"/>
    <att type="string" name="interaction" value="pd" cy:editable="false"/>
    <graphics width="1" fill="#ff0000"/>
  </edge>
  <edge label="NST2 (pd) MYB103" source="-77" target="-69">
    <att type="string" name="canonicalName" value="NST2 (pd) MYB103"/>
    <att type="string" name="interaction" value="pd" cy:editable="false"/>
    <graphics width="1" fill="#ff0000"/>
  </edge>
  <edge label="NST2 (pd) SND3" source="-77" target="-68">
    <att type="string" name="canonicalName" value="NST2 (pd) SND3"/>
    <att type="string" name="interaction" value="pd" cy:editable="false"/>
    <graphics width="1" fill="#ff0000"/>
  </edge>
  <edge label="NST2 (pd) MYB46" source="-77" target="-71">
    <att type="string" name="canonicalName" value="NST2 (pd) MYB46"/>
    <att type="string" name="interaction" value="pd" cy:editable="false"/>
    <graphics width="1" fill="#ff0000"/>
  </edge>
  <edge label="NST2 (pd) MYB83" source="-77" target="-74">
    <att type="string" name="canonicalName" value="NST2 (pd) MYB83"/>
    <att type="string" name="interaction" value="pd" cy:editable="false"/>
    <graphics width="1" fill="#ff0000"/>
  </edge>
  <edge label="NST1 (pd) MYB26" source="-76" target="-97">
    <att type="string" name="canonicalName" value="NST1 (pd) MYB26"/>
    <att type="string" name="interaction" value="pd" cy:editable="false"/>
    <graphics width="1" fill="#0000ff"/>
  </edge>
  <edge label="NST1 (pd) KNAT7" source="-76" target="-70">
    <att type="string" name="canonicalName" value="NST1 (pd) KNAT7"/>
    <att type="string" name="interaction" value="pd" cy:editable="false"/>
    <graphics width="1" fill="#ff0000"/>
  </edge>
  <edge label="NST1 (pd) MYB103" source="-76" target="-69">
    <att type="string" name="canonicalName" value="NST1 (pd) MYB103"/>
    <att type="string" name="interaction" value="pd" cy:editable="false"/>
    <graphics width="1" fill="#ff0000"/>
  </edge>
  <edge label="NST1 (pd) SND3" source="-76" target="-68">
    <att type="string" name="canonicalName" value="NST1 (pd) SND3"/>
    <att type="string" name="interaction" value="pd" cy:editable="false"/>
    <graphics width="1" fill="#0000ff"/>
  </edge>
  <edge label="NST1 (pd) MYB46" source="-76" target="-71">
    <att type="string" name="canonicalName" value="NST1 (pd) MYB46"/>
    <att type="string" name="interaction" value="pd" cy:editable="false"/>
    <graphics width="1" fill="#ff0000"/>
  </edge>
  <edge label="NST1 (pd) MYB83" source="-76" target="-74">
    <att type="string" name="canonicalName" value="NST1 (pd) MYB83"/>
    <att type="string" name="interaction" value="pd" cy:editable="false"/>
    <graphics width="1" fill="#ff0000"/>
  </edge>
  <edge label="NST1 (DirectedEdge) node0_221" source="-76" target="-49">
    <att type="string" name="EDGE_TYPE" value="DirectedEdge"/>
    <att type="string" name="canonicalName" value="NST1 (DirectedEdge) node0_221"/>
    <att type="string" name="edge.color" value="0,0,204"/>
    <att type="string" name="edge.targetArrowShape" value="ARROW"/>
    <att type="string" name="interaction" value="DirectedEdge" cy:editable="false"/>
    <graphics width="1" fill="#0000cc"/>
  </edge>
  <edge label="NST1 (DirectedEdge) node2_698" source="-76" target="-47">
    <att type="string" name="EDGE_TYPE" value="DirectedEdge"/>
    <att type="string" name="canonicalName" value="NST1 (DirectedEdge) node2_698"/>
    <att type="string" name="edge.targetArrowShape" value="ARROW"/>
    <att type="string" name="interaction" value="DirectedEdge" cy:editable="false"/>
    <graphics width="1" fill="#0000ff"/>
  </edge>
  <edge label="VND7 (DirectedEdge) node5_693" source="-75" target="-132">
    <att type="string" name="canonicalName" value="VND7 (DirectedEdge) node5_693"/>
    <att type="string" name="edge.color" value="255,0,0"/>
    <att type="string" name="edge.targetArrowShape" value="DELTA"/>
    <att type="string" name="interaction" value="DirectedEdge" cy:editable="false"/>
    <graphics width="1" fill="#ff0000"/>
  </edge>
  <edge label="VND7 (DirectedEdge) node4_549" source="-75" target="-131">
    <att type="string" name="canonicalName" value="VND7 (DirectedEdge) node4_549"/>
    <att type="string" name="edge.color" value="255,0,0"/>
    <att type="string" name="edge.targetArrowShape" value="DELTA"/>
    <att type="string" name="interaction" value="DirectedEdge" cy:editable="false"/>
    <graphics width="1" fill="#ff0000"/>
  </edge>
  <edge label="VND7 (DirectedEdge) node3_077" source="-75" target="-130">
    <att type="string" name="canonicalName" value="VND7 (DirectedEdge) node3_077"/>
    <att type="string" name="edge.color" value="255,0,0"/>
    <att type="string" name="edge.targetArrowShape" value="DELTA"/>
    <att type="string" name="interaction" value="DirectedEdge" cy:editable="false"/>
    <graphics width="1" fill="#ff0000"/>
  </edge>
  <edge label="VND7 (DirectedEdge) node2_181" source="-75" target="-129">
    <att type="string" name="canonicalName" value="VND7 (DirectedEdge) node2_181"/>
    <att type="string" name="edge.color" value="255,0,0"/>
    <att type="string" name="edge.targetArrowShape" value="DELTA"/>
    <att type="string" name="interaction" value="DirectedEdge" cy:editable="false"/>
    <graphics width="1" fill="#ff0000"/>
  </edge>
  <edge label="VND7 (DirectedEdge) CesA4" source="-75" target="-101">
    <att type="string" name="EDGE_TYPE" value="DirectedEdge"/>
    <att type="string" name="canonicalName" value="VND7 (DirectedEdge) CesA4"/>
    <att type="string" name="edge.color" value="255,0,51"/>
    <att type="string" name="edge.targetArrowShape" value="ARROW"/>
    <att type="string" name="interaction" value="DirectedEdge" cy:editable="false"/>
    <graphics width="1" fill="#ff0033"/>
  </edge>
  <edge label="VND7 (pd) KNAT7" source="-75" target="-70">
    <att type="string" name="canonicalName" value="VND7 (pd) KNAT7"/>
    <att type="string" name="interaction" value="pd" cy:editable="false"/>
    <graphics width="1" fill="#ff0000"/>
  </edge>
  <edge label="VND7 (pd) MYB103" source="-75" target="-69">
    <att type="string" name="canonicalName" value="VND7 (pd) MYB103"/>
    <att type="string" name="interaction" value="pd" cy:editable="false"/>
    <graphics width="1" fill="#ff0000"/>
  </edge>
  <edge label="VND7 (pd) SND3" source="-75" target="-68">
    <att type="string" name="canonicalName" value="VND7 (pd) SND3"/>
    <att type="string" name="interaction" value="pd" cy:editable="false"/>
    <graphics width="1" fill="#ff0000"/>
  </edge>
  <edge label="VND7 (pd) MYB46" source="-75" target="-71">
    <att type="string" name="canonicalName" value="VND7 (pd) MYB46"/>
    <att type="string" name="interaction" value="pd" cy:editable="false"/>
    <graphics width="1" fill="#ff0000"/>
  </edge>
  <edge label="VND7 (pd) MYB83" source="-75" target="-74">
    <att type="string" name="canonicalName" value="VND7 (pd) MYB83"/>
    <att type="string" name="interaction" value="pd" cy:editable="false"/>
    <graphics width="1" fill="#ff0000"/>
  </edge>
  <edge label="VND7 (DirectedEdge) node1_367" source="-75" target="-62">
    <att type="string" name="EDGE_TYPE" value="DirectedEdge"/>
    <att type="string" name="canonicalName" value="VND7 (DirectedEdge) node1_367"/>
    <att type="string" name="edge.sourceArrowShape" value="NONE"/>
    <att type="string" name="edge.targetArrowShape" value="DELTA"/>
    <att type="string" name="interaction" value="DirectedEdge" cy:editable="false"/>
    <graphics width="1" fill="#0000ff"/>
  </edge>
  <edge label="VND7 (DirectedEdge) node1_816" source="-75" target="-55">
    <att type="string" name="EDGE_TYPE" value="DirectedEdge"/>
    <att type="string" name="canonicalName" value="VND7 (DirectedEdge) node1_816"/>
    <att type="string" name="edge.color" value="255,0,0"/>
    <att type="string" name="edge.targetArrowShape" value="DELTA"/>
    <att type="string" name="interaction" value="DirectedEdge" cy:editable="false"/>
    <graphics width="1" fill="#ff0000"/>
  </edge>
  <edge label="VND7 (DirectedEdge) node2_890" source="-75" target="-54">
    <att type="string" name="EDGE_TYPE" value="DirectedEdge"/>
    <att type="string" name="canonicalName" value="VND7 (DirectedEdge) node2_890"/>
    <att type="string" name="edge.color" value="255,0,0"/>
    <att type="string" name="edge.targetArrowShape" value="DELTA"/>
    <att type="string" name="interaction" value="DirectedEdge" cy:editable="false"/>
    <graphics width="1" fill="#ff0000"/>
  </edge>
  <edge label="VND7 (DirectedEdge) node2_021" source="-75" target="-57">
    <att type="string" name="EDGE_TYPE" value="DirectedEdge"/>
    <att type="string" name="canonicalName" value="VND7 (DirectedEdge) node2_021"/>
    <att type="string" name="edge.color" value="255,0,0"/>
    <att type="string" name="edge.targetArrowShape" value="DELTA"/>
    <att type="string" name="interaction" value="DirectedEdge" cy:editable="false"/>
    <graphics width="1" fill="#ff0000"/>
  </edge>
  <edge label="VND7 (DirectedEdge) node4" source="-75" target="-53">
    <att type="string" name="EDGE_TYPE" value="DirectedEdge"/>
    <att type="string" name="canonicalName" value="VND7 (DirectedEdge) node4"/>
    <att type="string" name="edge.color" value="255,0,0"/>
    <att type="string" name="edge.targetArrowShape" value="DELTA"/>
    <att type="string" name="interaction" value="DirectedEdge" cy:editable="false"/>
    <graphics width="1" fill="#ff0000"/>
  </edge>
  <edge label="VND7 (DirectedEdge) node6" source="-75" target="-51">
    <att type="string" name="EDGE_TYPE" value="DirectedEdge"/>
    <att type="string" name="canonicalName" value="VND7 (DirectedEdge) node6"/>
    <att type="string" name="edge.color" value="255,0,0"/>
    <att type="string" name="edge.targetArrowShape" value="DELTA"/>
    <att type="string" name="interaction" value="DirectedEdge" cy:editable="false"/>
    <graphics width="1" fill="#ff0000"/>
  </edge>
  <edge label="VND7 (DirectedEdge) node7" source="-75" target="-50">
    <att type="string" name="EDGE_TYPE" value="DirectedEdge"/>
    <att type="string" name="canonicalName" value="VND7 (DirectedEdge) node7"/>
    <att type="string" name="edge.color" value="255,0,0"/>
    <att type="string" name="edge.targetArrowShape" value="DELTA"/>
    <att type="string" name="interaction" value="DirectedEdge" cy:editable="false"/>
    <graphics width="1" fill="#ff0000"/>
  </edge>
  <edge label="VND7 (DirectedEdge) node1_271" source="-75" target="-48">
    <att type="string" name="EDGE_TYPE" value="DirectedEdge"/>
    <att type="string" name="canonicalName" value="VND7 (DirectedEdge) node1_271"/>
    <att type="string" name="edge.color" value="255,0,0"/>
    <att type="string" name="edge.targetArrowShape" value="ARROW"/>
    <att type="string" name="interaction" value="DirectedEdge" cy:editable="false"/>
    <graphics width="1" fill="#ff0000"/>
  </edge>
  <edge label="VND7 (DirectedEdge) VND7" source="-75" target="-75">
    <att type="string" name="canonicalName" value="VND7 (DirectedEdge) VND7"/>
    <att type="string" name="edge.color" value="0,204,255"/>
    <att type="string" name="edge.sourceArrowColor" value="0,0,0"/>
    <att type="string" name="edge.sourceArrowShape" value="CIRCLE"/>
    <att type="string" name="edge.targetArrowShape" value="CIRCLE"/>
    <att type="string" name="interaction" value="DirectedEdge" cy:editable="false"/>
    <graphics width="1" fill="#00ccff"/>
  </edge>
  <edge label="MYB83 (DirectedEdge) node7_777" source="-74" target="-143">
    <att type="string" name="canonicalName" value="MYB83 (DirectedEdge) node7_777"/>
    <att type="string" name="edge.color" value="255,0,0"/>
    <att type="string" name="edge.targetArrowShape" value="DELTA"/>
    <att type="string" name="interaction" value="DirectedEdge" cy:editable="false"/>
    <graphics width="1" fill="#ff0000"/>
  </edge>
  <edge label="MYB83 (DirectedEdge) node6_113" source="-74" target="-142">
    <att type="string" name="canonicalName" value="MYB83 (DirectedEdge) node6_113"/>
    <att type="string" name="edge.color" value="255,0,0"/>
    <att type="string" name="edge.targetArrowShape" value="DELTA"/>
    <att type="string" name="interaction" value="DirectedEdge" cy:editable="false"/>
    <graphics width="1" fill="#ff0000"/>
  </edge>
  <edge label="MYB83 (DirectedEdge) node5_318" source="-74" target="-141">
    <att type="string" name="canonicalName" value="MYB83 (DirectedEdge) node5_318"/>
    <att type="string" name="edge.color" value="255,0,0"/>
    <att type="string" name="edge.targetArrowShape" value="DELTA"/>
    <att type="string" name="interaction" value="DirectedEdge" cy:editable="false"/>
    <graphics width="1" fill="#ff0000"/>
  </edge>
  <edge label="MYB83 (DirectedEdge) node4_049" source="-74" target="-140">
    <att type="string" name="canonicalName" value="MYB83 (DirectedEdge) node4_049"/>
    <att type="string" name="edge.color" value="255,0,0"/>
    <att type="string" name="edge.targetArrowShape" value="DELTA"/>
    <att type="string" name="interaction" value="DirectedEdge" cy:editable="false"/>
    <graphics width="1" fill="#ff0000"/>
  </edge>
  <edge label="MYB83 (DirectedEdge) node3_180" source="-74" target="-139">
    <att type="string" name="canonicalName" value="MYB83 (DirectedEdge) node3_180"/>
    <att type="string" name="edge.color" value="255,0,0"/>
    <att type="string" name="edge.targetArrowColor" value="0,0,0"/>
    <att type="string" name="edge.targetArrowShape" value="DELTA"/>
    <att type="string" name="interaction" value="DirectedEdge" cy:editable="false"/>
    <graphics width="1" fill="#ff0000"/>
  </edge>
  <edge label="MYB83 (DirectedEdge) node2_210" source="-74" target="-138">
    <att type="string" name="canonicalName" value="MYB83 (DirectedEdge) node2_210"/>
    <att type="string" name="edge.color" value="255,0,0"/>
    <att type="string" name="edge.targetArrowShape" value="DELTA"/>
    <att type="string" name="interaction" value="DirectedEdge" cy:editable="false"/>
    <graphics width="1" fill="#ff0000"/>
  </edge>
  <edge label="MYB83 (DirectedEdge) node1_320" source="-74" target="-137">
    <att type="string" name="canonicalName" value="MYB83 (DirectedEdge) node1_320"/>
    <att type="string" name="edge.color" value="255,0,0"/>
    <att type="string" name="edge.targetArrowShape" value="DELTA"/>
    <att type="string" name="interaction" value="DirectedEdge" cy:editable="false"/>
    <graphics width="1" fill="#ff0000"/>
  </edge>
  <edge label="MYB83 (DirectedEdge) node0_393" source="-74" target="-136">
    <att type="string" name="canonicalName" value="MYB83 (DirectedEdge) node0_393"/>
    <att type="string" name="edge.color" value="255,0,0"/>
    <att type="string" name="edge.targetArrowShape" value="DELTA"/>
    <att type="string" name="interaction" value="DirectedEdge" cy:editable="false"/>
    <graphics width="1" fill="#ff0000"/>
  </edge>
  <edge label="MYB83 (DirectedEdge) node4_542" source="-74" target="-119">
    <att type="string" name="canonicalName" value="MYB83 (DirectedEdge) node4_542"/>
    <att type="string" name="edge.color" value="255,0,0"/>
    <att type="string" name="edge.targetArrowShape" value="DELTA"/>
    <att type="string" name="interaction" value="DirectedEdge" cy:editable="false"/>
    <graphics width="1" fill="#ff0000"/>
  </edge>
  <edge label="MYB83 (DirectedEdge) node2_318" source="-74" target="-118">
    <att type="string" name="canonicalName" value="MYB83 (DirectedEdge) node2_318"/>
    <att type="string" name="edge.color" value="255,0,0"/>
    <att type="string" name="edge.targetArrowShape" value="DELTA"/>
    <att type="string" name="interaction" value="DirectedEdge" cy:editable="false"/>
    <graphics width="1" fill="#ff0000"/>
  </edge>
  <edge label="MYB83 (DirectedEdge) node1_869" source="-74" target="-117">
    <att type="string" name="canonicalName" value="MYB83 (DirectedEdge) node1_869"/>
    <att type="string" name="edge.color" value="255,0,0"/>
    <att type="string" name="edge.targetArrowShape" value="DELTA"/>
    <att type="string" name="interaction" value="DirectedEdge" cy:editable="false"/>
    <graphics width="1" fill="#ff0000"/>
  </edge>
  <edge label="MYB83 (DirectedEdge) PAL1" source="-74" target="-81">
    <att type="string" name="canonicalName" value="MYB83 (DirectedEdge) PAL1"/>
    <att type="string" name="edge.color" value="255,0,0"/>
    <att type="string" name="edge.targetArrowShape" value="DELTA"/>
    <att type="string" name="interaction" value="DirectedEdge" cy:editable="false"/>
    <graphics width="1" fill="#ff0000"/>
  </edge>
  <edge label="MYB83 (DirectedEdge) node3_022" source="-74" target="-43">
    <att type="string" name="canonicalName" value="MYB83 (DirectedEdge) node3_022"/>
    <att type="string" name="edge.color" value="255,0,0"/>
    <att type="string" name="edge.targetArrowColor" value="0,0,0"/>
    <att type="string" name="edge.targetArrowShape" value="DELTA"/>
    <att type="string" name="interaction" value="DirectedEdge" cy:editable="false"/>
    <graphics width="1" fill="#ff0000"/>
  </edge>
  <edge label="MYB83 (DirectedEdge) node2_021" source="-74" target="-57">
    <att type="string" name="canonicalName" value="MYB83 (DirectedEdge) node2_021"/>
    <att type="string" name="edge.color" value="255,0,0"/>
    <att type="string" name="edge.targetArrowShape" value="DELTA"/>
    <att type="string" name="interaction" value="DirectedEdge" cy:editable="false"/>
    <graphics width="1" fill="#ff0000"/>
  </edge>
  <edge label="MYB83 (DirectedEdge) C3H14" source="-74" target="-72">
    <att type="string" name="canonicalName" value="MYB83 (DirectedEdge) C3H14"/>
    <att type="string" name="edge.color" value="255,0,0"/>
    <att type="string" name="edge.targetArrowShape" value="DELTA"/>
    <att type="string" name="interaction" value="DirectedEdge" cy:editable="false"/>
    <graphics width="1" fill="#ff0000"/>
  </edge>
  <edge label="MYB83 (DirectedEdge) node0_495" source="-74" target="-116">
    <att type="string" name="canonicalName" value="MYB83 (DirectedEdge) node0_495"/>
    <att type="string" name="edge.color" value="255,0,0"/>
    <att type="string" name="edge.targetArrowShape" value="DELTA"/>
    <att type="string" name="interaction" value="DirectedEdge" cy:editable="false"/>
    <graphics width="1" fill="#ff0000"/>
  </edge>
  <edge label="MYB83 (DirectedEdge) MYB32" source="-74" target="-99">
    <att type="string" name="canonicalName" value="MYB83 (DirectedEdge) MYB32"/>
    <att type="string" name="edge.color" value="255,0,0"/>
    <att type="string" name="edge.targetArrowShape" value="DELTA"/>
    <att type="string" name="interaction" value="DirectedEdge" cy:editable="false"/>
    <graphics width="1" fill="#ff0000"/>
  </edge>
  <edge label="MYB83 (DirectedEdge) MYB7" source="-74" target="-115">
    <att type="string" name="canonicalName" value="MYB83 (DirectedEdge) MYB7"/>
    <att type="string" name="edge.color" value="255,0,0"/>
    <att type="string" name="interaction" value="DirectedEdge" cy:editable="false"/>
    <graphics width="1" fill="#ff0000"/>
  </edge>
  <edge label="MYB83 (DirectedEdge) MYB4" source="-74" target="-107">
    <att type="string" name="canonicalName" value="MYB83 (DirectedEdge) MYB4"/>
    <att type="string" name="edge.color" value="255,0,0"/>
    <att type="string" name="edge.targetArrowShape" value="DELTA"/>
    <att type="string" name="interaction" value="DirectedEdge" cy:editable="false"/>
    <graphics width="1" fill="#ff0000"/>
  </edge>
  <edge label="MYB83 (pd) CCoAOMT1" source="-74" target="-85">
    <att type="string" name="canonicalName" value="MYB83 (pd) CCoAOMT1"/>
    <att type="string" name="edge.color" value="255,0,0"/>
    <att type="string" name="interaction" value="pd" cy:editable="false"/>
    <graphics width="1" fill="#ff0000"/>
  </edge>
  <edge label="MYB83 (pd) 4CL1" source="-74" target="-79">
    <att type="string" name="canonicalName" value="MYB83 (pd) 4CL1"/>
    <att type="string" name="interaction" value="pd" cy:editable="false"/>
    <graphics width="1" fill="#0000ff"/>
  </edge>
  <edge label="MYB83 (pd) MYB85" source="-74" target="-110">
    <att type="string" name="canonicalName" value="MYB83 (pd) MYB85"/>
    <att type="string" name="interaction" value="pd" cy:editable="false"/>
    <graphics width="1" fill="#0000ff"/>
  </edge>
  <edge label="MYB83 (pd) IRX9" source="-74" target="-104">
    <att type="string" name="canonicalName" value="MYB83 (pd) IRX9"/>
    <att type="string" name="interaction" value="pd" cy:editable="false"/>
    <graphics width="1" fill="#0000ff"/>
  </edge>
  <edge label="MYB83 (pd) IRX8" source="-74" target="-103">
    <att type="string" name="canonicalName" value="MYB83 (pd) IRX8"/>
    <att type="string" name="edge.targetArrowShape" value="DELTA"/>
    <att type="string" name="interaction" value="pd" cy:editable="false"/>
    <graphics width="1" fill="#0000ff"/>
  </edge>
  <edge label="MYB83 (pd) FRA8" source="-74" target="-109">
    <att type="string" name="canonicalName" value="MYB83 (pd) FRA8"/>
    <att type="string" name="interaction" value="pd" cy:editable="false"/>
    <graphics width="1" fill="#0000ff"/>
  </edge>
  <edge label="MYB83 (pd) MYB63" source="-74" target="-80">
    <att type="string" name="canonicalName" value="MYB83 (pd) MYB63"/>
    <att type="string" name="edge.color" value="255,0,0"/>
    <att type="string" name="interaction" value="pd" cy:editable="false"/>
    <graphics width="1" fill="#ff0000"/>
  </edge>
  <edge label="MYB83 (pd) MYB58" source="-74" target="-78">
    <att type="string" name="canonicalName" value="MYB83 (pd) MYB58"/>
    <att type="string" name="interaction" value="pd" cy:editable="false"/>
    <graphics width="1" fill="#0000ff"/>
  </edge>
  <edge label="MYB83 (pd) MYB54" source="-74" target="-95">
    <att type="string" name="canonicalName" value="MYB83 (pd) MYB54"/>
    <att type="string" name="edge.color" value="255,0,0"/>
    <att type="string" name="interaction" value="pd" cy:editable="false"/>
    <graphics width="1" fill="#ff0000"/>
  </edge>
  <edge label="MYB83 (pd) MYB52" source="-74" target="-94">
    <att type="string" name="canonicalName" value="MYB83 (pd) MYB52"/>
    <att type="string" name="edge.color" value="255,0,0"/>
    <att type="string" name="interaction" value="pd" cy:editable="false"/>
    <graphics width="1" fill="#ff0000"/>
  </edge>
  <edge label="MYB83 (pd) MYB43" source="-74" target="-93">
    <att type="string" name="canonicalName" value="MYB83 (pd) MYB43"/>
    <att type="string" name="interaction" value="pd" cy:editable="false"/>
    <graphics width="1" fill="#0000ff"/>
  </edge>
  <edge label="MYB83 (pd) MYB42" source="-74" target="-92">
    <att type="string" name="canonicalName" value="MYB83 (pd) MYB42"/>
    <att type="string" name="interaction" value="pd" cy:editable="false"/>
    <graphics width="1" fill="#0000ff"/>
  </edge>
  <edge label="MYB83 (pd) CesA8" source="-74" target="-98">
    <att type="string" name="canonicalName" value="MYB83 (pd) CesA8"/>
    <att type="string" name="interaction" value="pd" cy:editable="false"/>
    <graphics width="1" fill="#0000ff"/>
  </edge>
  <edge label="MYB83 (pd) CesA7" source="-74" target="-102">
    <att type="string" name="canonicalName" value="MYB83 (pd) CesA7"/>
    <att type="string" name="interaction" value="pd" cy:editable="false"/>
    <graphics width="1" fill="#0000ff"/>
  </edge>
  <edge label="MYB83 (pd) CesA4" source="-74" target="-101">
    <att type="string" name="canonicalName" value="MYB83 (pd) CesA4"/>
    <att type="string" name="interaction" value="pd" cy:editable="false"/>
    <graphics width="1" fill="#0000ff"/>
  </edge>
  <edge label="MYB83 (pd) MYB103" source="-74" target="-69">
    <att type="string" name="canonicalName" value="MYB83 (pd) MYB103"/>
    <att type="string" name="interaction" value="pd" cy:editable="false"/>
    <graphics width="1" fill="#0000ff"/>
  </edge>
  <edge label="MYB83 (pd) SND3" source="-74" target="-68">
    <att type="string" name="canonicalName" value="MYB83 (pd) SND3"/>
    <att type="string" name="interaction" value="pd" cy:editable="false"/>
    <graphics width="1" fill="#0000ff"/>
  </edge>
  <edge label="MYB83 (pd) KNAT7" source="-74" target="-70">
    <att type="string" name="canonicalName" value="MYB83 (pd) KNAT7"/>
    <att type="string" name="edge.color" value="255,0,0"/>
    <att type="string" name="interaction" value="pd" cy:editable="false"/>
    <graphics width="1" fill="#ff0000"/>
  </edge>
  <edge label="VND6 (DirectedEdge) node3_077" source="-73" target="-130">
    <att type="string" name="canonicalName" value="VND6 (DirectedEdge) node3_077"/>
    <att type="string" name="edge.color" value="255,0,0"/>
    <att type="string" name="edge.targetArrowShape" value="DELTA"/>
    <att type="string" name="interaction" value="DirectedEdge" cy:editable="false"/>
    <graphics width="1" fill="#ff0000"/>
  </edge>
  <edge label="VND6 (DirectedEdge) node2_181" source="-73" target="-129">
    <att type="string" name="canonicalName" value="VND6 (DirectedEdge) node2_181"/>
    <att type="string" name="edge.color" value="255,0,0"/>
    <att type="string" name="edge.targetArrowShape" value="DELTA"/>
    <att type="string" name="interaction" value="DirectedEdge" cy:editable="false"/>
    <graphics width="1" fill="#ff0000"/>
  </edge>
  <edge label="VND6 (DirectedEdge) node5_693" source="-73" target="-132">
    <att type="string" name="canonicalName" value="VND6 (DirectedEdge) node5_693"/>
    <att type="string" name="edge.color" value="255,0,0"/>
    <att type="string" name="edge.sourceArrowColor" value="255,0,0"/>
    <att type="string" name="edge.targetArrowShape" value="DELTA"/>
    <att type="string" name="interaction" value="DirectedEdge" cy:editable="false"/>
    <graphics width="1" fill="#ff0000"/>
  </edge>
  <edge label="VND6 (DirectedEdge) node6_981" source="-73" target="-133">
    <att type="string" name="canonicalName" value="VND6 (DirectedEdge) node6_981"/>
    <att type="string" name="edge.color" value="255,0,0"/>
    <att type="string" name="edge.targetArrowShape" value="DELTA"/>
    <att type="string" name="interaction" value="DirectedEdge" cy:editable="false"/>
    <graphics width="1" fill="#ff0000"/>
  </edge>
  <edge label="VND6 (DirectedEdge) node7_197" source="-73" target="-134">
    <att type="string" name="canonicalName" value="VND6 (DirectedEdge) node7_197"/>
    <att type="string" name="edge.color" value="255,0,0"/>
    <att type="string" name="edge.targetArrowShape" value="DELTA"/>
    <att type="string" name="interaction" value="DirectedEdge" cy:editable="false"/>
    <graphics width="1" fill="#ff0000"/>
  </edge>
  <edge label="VND6 (DirectedEdge) node1_341" source="-73" target="-128">
    <att type="string" name="canonicalName" value="VND6 (DirectedEdge) node1_341"/>
    <att type="string" name="edge.color" value="255,0,0"/>
    <att type="string" name="edge.targetArrowShape" value="DELTA"/>
    <att type="string" name="interaction" value="DirectedEdge" cy:editable="false"/>
    <graphics width="1" fill="#ff0000"/>
  </edge>
  <edge label="VND6 (pd) KNAT7" source="-73" target="-70">
    <att type="string" name="canonicalName" value="VND6 (pd) KNAT7"/>
    <att type="string" name="interaction" value="pd" cy:editable="false"/>
    <graphics width="1" fill="#ff0000"/>
  </edge>
  <edge label="VND6 (pd) MYB103" source="-73" target="-69">
    <att type="string" name="canonicalName" value="VND6 (pd) MYB103"/>
    <att type="string" name="interaction" value="pd" cy:editable="false"/>
    <graphics width="1" fill="#ff0000"/>
  </edge>
  <edge label="VND6 (pd) SND3" source="-73" target="-68">
    <att type="string" name="canonicalName" value="VND6 (pd) SND3"/>
    <att type="string" name="interaction" value="pd" cy:editable="false"/>
    <graphics width="1" fill="#ff0000"/>
  </edge>
  <edge label="VND6 (pd) MYB46" source="-73" target="-71">
    <att type="string" name="canonicalName" value="VND6 (pd) MYB46"/>
    <att type="string" name="interaction" value="pd" cy:editable="false"/>
    <graphics width="1" fill="#ff0000"/>
  </edge>
  <edge label="VND6 (pd) MYB83" source="-73" target="-74">
    <att type="string" name="canonicalName" value="VND6 (pd) MYB83"/>
    <att type="string" name="interaction" value="pd" cy:editable="false"/>
    <graphics width="1" fill="#ff0000"/>
  </edge>
  <edge label="VND6 (DirectedEdge) node1_367" source="-73" target="-62">
    <att type="string" name="EDGE_TYPE" value="DirectedEdge"/>
    <att type="string" name="canonicalName" value="VND6 (DirectedEdge) node1_367"/>
    <att type="string" name="edge.color" value="255,0,0"/>
    <att type="string" name="edge.targetArrowShape" value="DELTA"/>
    <att type="string" name="interaction" value="DirectedEdge" cy:editable="false"/>
    <graphics width="1" fill="#ff0000"/>
  </edge>
  <edge label="VND6 (DirectedEdge) node0_723" source="-73" target="-42">
    <att type="string" name="canonicalName" value="VND6 (DirectedEdge) node0_723"/>
    <att type="string" name="edge.color" value="255,0,0"/>
    <att type="string" name="edge.targetArrowShape" value="DELTA"/>
    <att type="string" name="interaction" value="DirectedEdge" cy:editable="false"/>
    <graphics width="1" fill="#ff0000"/>
  </edge>
  <edge label="VND6 (DirectedEdge) CesA8" source="-73" target="-98">
    <att type="string" name="canonicalName" value="VND6 (DirectedEdge) CesA8"/>
    <att type="string" name="edge.color" value="255,0,0"/>
    <att type="string" name="edge.targetArrowShape" value="DELTA"/>
    <att type="string" name="interaction" value="DirectedEdge" cy:editable="false"/>
    <graphics width="1" fill="#ff0000"/>
  </edge>
  <edge label="VND6 (DirectedEdge) CesA4" source="-73" target="-101">
    <att type="string" name="canonicalName" value="VND6 (DirectedEdge) CesA4"/>
    <att type="string" name="edge.color" value="255,0,0"/>
    <att type="string" name="edge.targetArrowShape" value="DELTA"/>
    <att type="string" name="interaction" value="DirectedEdge" cy:editable="false"/>
    <graphics width="1" fill="#ff0000"/>
  </edge>
  <edge label="VND6 (DirectedEdge) LAC4" source="-73" target="-89">
    <att type="string" name="canonicalName" value="VND6 (DirectedEdge) LAC4"/>
    <att type="string" name="edge.color" value="255,0,0"/>
    <att type="string" name="edge.targetArrowShape" value="DELTA"/>
    <att type="string" name="interaction" value="DirectedEdge" cy:editable="false"/>
    <graphics width="1" fill="#ff0000"/>
  </edge>
  <edge label="VND6 (DirectedEdge) node0_221" source="-73" target="-49">
    <att type="string" name="canonicalName" value="VND6 (DirectedEdge) node0_221"/>
    <att type="string" name="edge.color" value="255,0,0"/>
    <att type="string" name="edge.targetArrowShape" value="DELTA"/>
    <att type="string" name="interaction" value="DirectedEdge" cy:editable="false"/>
    <graphics width="1" fill="#ff0000"/>
  </edge>
  <edge label="VND6 (DirectedEdge) node1_327" source="-73" target="-41">
    <att type="string" name="canonicalName" value="VND6 (DirectedEdge) node1_327"/>
    <att type="string" name="edge.color" value="255,0,0"/>
    <att type="string" name="edge.targetArrowShape" value="DELTA"/>
    <att type="string" name="interaction" value="DirectedEdge" cy:editable="false"/>
    <graphics width="1" fill="#ff0000"/>
  </edge>
  <edge label="VND6 (DirectedEdge) node2_432" source="-73" target="-40">
    <att type="string" name="canonicalName" value="VND6 (DirectedEdge) node2_432"/>
    <att type="string" name="edge.color" value="255,0,0"/>
    <att type="string" name="edge.targetArrowShape" value="DELTA"/>
    <att type="string" name="interaction" value="DirectedEdge" cy:editable="false"/>
    <graphics width="1" fill="#ff0000"/>
  </edge>
  <edge label="VND6 (DirectedEdge) node3_935" source="-73" target="-39">
    <att type="string" name="canonicalName" value="VND6 (DirectedEdge) node3_935"/>
    <att type="string" name="edge.color" value="255,0,0"/>
    <att type="string" name="edge.targetArrowShape" value="DELTA"/>
    <att type="string" name="interaction" value="DirectedEdge" cy:editable="false"/>
    <graphics width="1" fill="#ff0000"/>
  </edge>
  <edge label="VND6 (DirectedEdge) node4_047" source="-73" target="-38">
    <att type="string" name="canonicalName" value="VND6 (DirectedEdge) node4_047"/>
    <att type="string" name="edge.color" value="255,0,0"/>
    <att type="string" name="edge.targetArrowShape" value="DELTA"/>
    <att type="string" name="interaction" value="DirectedEdge" cy:editable="false"/>
    <graphics width="1" fill="#ff0000"/>
  </edge>
  <edge label="VND6 (DirectedEdge) node5_304" source="-73" target="-37">
    <att type="string" name="canonicalName" value="VND6 (DirectedEdge) node5_304"/>
    <att type="string" name="edge.color" value="255,0,0"/>
    <att type="string" name="edge.targetArrowShape" value="DELTA"/>
    <att type="string" name="interaction" value="DirectedEdge" cy:editable="false"/>
    <graphics width="1" fill="#ff0000"/>
  </edge>
  <edge label="VND6 (DirectedEdge) node6_336" source="-73" target="-36">
    <att type="string" name="canonicalName" value="VND6 (DirectedEdge) node6_336"/>
    <att type="string" name="edge.color" value="255,0,0"/>
    <att type="string" name="edge.targetArrowShape" value="DELTA"/>
    <att type="string" name="interaction" value="DirectedEdge" cy:editable="false"/>
    <graphics width="1" fill="#ff0000"/>
  </edge>
  <edge label="VND6 (DefaultEdge) node10" source="-73" target="-32">
    <att type="string" name="canonicalName" value="VND6 (DefaultEdge) node10"/>
    <att type="string" name="edge.color" value="255,0,0"/>
    <att type="string" name="edge.targetArrowColor" value="0,0,0"/>
    <att type="string" name="edge.targetArrowShape" value="DELTA"/>
    <att type="string" name="interaction" value="DefaultEdge" cy:editable="false"/>
    <graphics width="1" fill="#ff0000"/>
  </edge>
  <edge label="VND6 (DirectedEdge) node4_549" source="-73" target="-131">
    <att type="string" name="canonicalName" value="VND6 (DirectedEdge) node4_549"/>
    <att type="string" name="edge.color" value="255,51,0"/>
    <att type="string" name="edge.targetArrowShape" value="DELTA"/>
    <att type="string" name="interaction" value="DirectedEdge" cy:editable="false"/>
    <graphics width="1" fill="#ff3300"/>
  </edge>
  <edge label="C3H14 (pd) MYB32" source="-72" target="-99">
    <att type="string" name="canonicalName" value="C3H14 (pd) MYB32"/>
    <att type="string" name="interaction" value="pd" cy:editable="false"/>
    <graphics width="1" fill="#0000ff"/>
  </edge>
  <edge label="C3H14 (pd) LAC10" source="-72" target="-106">
    <att type="string" name="canonicalName" value="C3H14 (pd) LAC10"/>
    <att type="string" name="interaction" value="pd" cy:editable="false"/>
    <graphics width="1" fill="#0000ff"/>
  </edge>
  <edge label="C3H14 (pd) PAL4" source="-72" target="-105">
    <att type="string" name="canonicalName" value="C3H14 (pd) PAL4"/>
    <att type="string" name="interaction" value="pd" cy:editable="false"/>
    <graphics width="1" fill="#0000ff"/>
  </edge>
  <edge label="C3H14 (pd) IRX9" source="-72" target="-104">
    <att type="string" name="canonicalName" value="C3H14 (pd) IRX9"/>
    <att type="string" name="interaction" value="pd" cy:editable="false"/>
    <graphics width="1" fill="#0000ff"/>
  </edge>
  <edge label="C3H14 (pd) IRX8" source="-72" target="-103">
    <att type="string" name="canonicalName" value="C3H14 (pd) IRX8"/>
    <att type="string" name="interaction" value="pd" cy:editable="false"/>
    <graphics width="1" fill="#0000ff"/>
  </edge>
  <edge label="C3H14 (pd) CesA8" source="-72" target="-98">
    <att type="string" name="canonicalName" value="C3H14 (pd) CesA8"/>
    <att type="string" name="interaction" value="pd" cy:editable="false"/>
    <graphics width="1" fill="#0000ff"/>
  </edge>
  <edge label="C3H14 (pd) CesA7" source="-72" target="-102">
    <att type="string" name="canonicalName" value="C3H14 (pd) CesA7"/>
    <att type="string" name="interaction" value="pd" cy:editable="false"/>
    <graphics width="1" fill="#0000ff"/>
  </edge>
  <edge label="C3H14 (pd) CesA4" source="-72" target="-101">
    <att type="string" name="canonicalName" value="C3H14 (pd) CesA4"/>
    <att type="string" name="interaction" value="pd" cy:editable="false"/>
    <graphics width="1" fill="#0000ff"/>
  </edge>
  <edge label="C3H14 (pd) MYB52" source="-72" target="-94">
    <att type="string" name="canonicalName" value="C3H14 (pd) MYB52"/>
    <att type="string" name="interaction" value="pd" cy:editable="false"/>
    <graphics width="1" fill="#0000ff"/>
  </edge>
  <edge label="C3H14 (pd) MYB63" source="-72" target="-80">
    <att type="string" name="canonicalName" value="C3H14 (pd) MYB63"/>
    <att type="string" name="interaction" value="pd" cy:editable="false"/>
    <graphics width="1" fill="#0000ff"/>
  </edge>
  <edge label="MYB46 (DirectedEdge) node7_777" source="-71" target="-143">
    <att type="string" name="canonicalName" value="MYB46 (DirectedEdge) node7_777"/>
    <att type="string" name="edge.color" value="255,0,0"/>
    <att type="string" name="edge.targetArrowShape" value="DELTA"/>
    <att type="string" name="interaction" value="DirectedEdge" cy:editable="false"/>
    <graphics width="1" fill="#ff0000"/>
  </edge>
  <edge label="MYB46 (DirectedEdge) node6_113" source="-71" target="-142">
    <att type="string" name="canonicalName" value="MYB46 (DirectedEdge) node6_113"/>
    <att type="string" name="edge.color" value="255,0,0"/>
    <att type="string" name="edge.targetArrowShape" value="DELTA"/>
    <att type="string" name="interaction" value="DirectedEdge" cy:editable="false"/>
    <graphics width="1" fill="#ff0000"/>
  </edge>
  <edge label="MYB46 (DirectedEdge) node5_318" source="-71" target="-141">
    <att type="string" name="canonicalName" value="MYB46 (DirectedEdge) node5_318"/>
    <att type="string" name="edge.color" value="255,0,0"/>
    <att type="string" name="edge.targetArrowShape" value="DELTA"/>
    <att type="string" name="interaction" value="DirectedEdge" cy:editable="false"/>
    <graphics width="1" fill="#ff0000"/>
  </edge>
  <edge label="MYB46 (DirectedEdge) node4_049" source="-71" target="-140">
    <att type="string" name="canonicalName" value="MYB46 (DirectedEdge) node4_049"/>
    <att type="string" name="edge.color" value="255,0,0"/>
    <att type="string" name="edge.targetArrowShape" value="DELTA"/>
    <att type="string" name="interaction" value="DirectedEdge" cy:editable="false"/>
    <graphics width="1" fill="#ff0000"/>
  </edge>
  <edge label="MYB46 (DirectedEdge) node3_180" source="-71" target="-139">
    <att type="string" name="canonicalName" value="MYB46 (DirectedEdge) node3_180"/>
    <att type="string" name="edge.color" value="255,0,0"/>
    <att type="string" name="edge.targetArrowShape" value="DELTA"/>
    <att type="string" name="interaction" value="DirectedEdge" cy:editable="false"/>
    <graphics width="1" fill="#ff0000"/>
  </edge>
  <edge label="MYB46 (DirectedEdge) node2_210" source="-71" target="-138">
    <att type="string" name="canonicalName" value="MYB46 (DirectedEdge) node2_210"/>
    <att type="string" name="edge.color" value="255,0,0"/>
    <att type="string" name="edge.targetArrowShape" value="DELTA"/>
    <att type="string" name="interaction" value="DirectedEdge" cy:editable="false"/>
    <graphics width="1" fill="#ff0000"/>
  </edge>
  <edge label="MYB46 (DirectedEdge) node1_320" source="-71" target="-137">
    <att type="string" name="canonicalName" value="MYB46 (DirectedEdge) node1_320"/>
    <att type="string" name="edge.color" value="255,0,0"/>
    <att type="string" name="edge.targetArrowShape" value="DELTA"/>
    <att type="string" name="interaction" value="DirectedEdge" cy:editable="false"/>
    <graphics width="1" fill="#ff0000"/>
  </edge>
  <edge label="MYB46 (DirectedEdge) node0_393" source="-71" target="-136">
    <att type="string" name="canonicalName" value="MYB46 (DirectedEdge) node0_393"/>
    <att type="string" name="edge.color" value="255,0,0"/>
    <att type="string" name="edge.targetArrowShape" value="DELTA"/>
    <att type="string" name="interaction" value="DirectedEdge" cy:editable="false"/>
    <graphics width="1" fill="#ff0000"/>
  </edge>
  <edge label="MYB46 (DirectedEdge) node4_542" source="-71" target="-119">
    <att type="string" name="canonicalName" value="MYB46 (DirectedEdge) node4_542"/>
    <att type="string" name="edge.color" value="255,0,0"/>
    <att type="string" name="edge.targetArrowShape" value="DELTA"/>
    <att type="string" name="interaction" value="DirectedEdge" cy:editable="false"/>
    <graphics width="1" fill="#ff0000"/>
  </edge>
  <edge label="MYB46 (DirectedEdge) node2_318" source="-71" target="-118">
    <att type="string" name="canonicalName" value="MYB46 (DirectedEdge) node2_318"/>
    <att type="string" name="edge.color" value="255,0,0"/>
    <att type="string" name="edge.targetArrowShape" value="DELTA"/>
    <att type="string" name="interaction" value="DirectedEdge" cy:editable="false"/>
    <graphics width="1" fill="#ff0000"/>
  </edge>
  <edge label="MYB46 (DirectedEdge) node1_869" source="-71" target="-117">
    <att type="string" name="canonicalName" value="MYB46 (DirectedEdge) node1_869"/>
    <att type="string" name="edge.color" value="255,0,0"/>
    <att type="string" name="edge.targetArrowShape" value="DELTA"/>
    <att type="string" name="interaction" value="DirectedEdge" cy:editable="false"/>
    <graphics width="1" fill="#ff0000"/>
  </edge>
  <edge label="MYB46 (DirectedEdge) node2_021" source="-71" target="-57">
    <att type="string" name="canonicalName" value="MYB46 (DirectedEdge) node2_021"/>
    <att type="string" name="edge.color" value="255,0,0"/>
    <att type="string" name="edge.targetArrowShape" value="DELTA"/>
    <att type="string" name="interaction" value="DirectedEdge" cy:editable="false"/>
    <graphics width="1" fill="#ff0000"/>
  </edge>
  <edge label="MYB46 (DirectedEdge) PAL1" source="-71" target="-81">
    <att type="string" name="canonicalName" value="MYB46 (DirectedEdge) PAL1"/>
    <att type="string" name="edge.color" value="255,0,0"/>
    <att type="string" name="edge.targetArrowShape" value="DELTA"/>
    <att type="string" name="interaction" value="DirectedEdge" cy:editable="false"/>
    <graphics width="1" fill="#ff0000"/>
  </edge>
  <edge label="MYB46 (DirectedEdge) node3_022" source="-71" target="-43">
    <att type="string" name="canonicalName" value="MYB46 (DirectedEdge) node3_022"/>
    <att type="string" name="edge.color" value="255,0,0"/>
    <att type="string" name="edge.targetArrowShape" value="DELTA"/>
    <att type="string" name="interaction" value="DirectedEdge" cy:editable="false"/>
    <graphics width="1" fill="#ff0000"/>
  </edge>
  <edge label="MYB46 (DirectedEdge) node0_495" source="-71" target="-116">
    <att type="string" name="canonicalName" value="MYB46 (DirectedEdge) node0_495"/>
    <att type="string" name="edge.color" value="255,0,0"/>
    <att type="string" name="edge.targetArrowShape" value="DELTA"/>
    <att type="string" name="interaction" value="DirectedEdge" cy:editable="false"/>
    <graphics width="1" fill="#ff0000"/>
  </edge>
  <edge label="MYB46 (DirectedEdge) MYB43" source="-71" target="-93">
    <att type="string" name="canonicalName" value="MYB46 (DirectedEdge) MYB43"/>
    <att type="string" name="edge.color" value="255,0,0"/>
    <att type="string" name="edge.targetArrowShape" value="DELTA"/>
    <att type="string" name="interaction" value="DirectedEdge" cy:editable="false"/>
    <graphics width="1" fill="#ff0000"/>
  </edge>
  <edge label="MYB46 (pd) MYB7" source="-71" target="-115">
    <att type="string" name="canonicalName" value="MYB46 (pd) MYB7"/>
    <att type="string" name="edge.color" value="255,0,0"/>
    <att type="string" name="interaction" value="pd" cy:editable="false"/>
    <graphics width="1" fill="#ff0000"/>
  </edge>
  <edge label="MYB46 (DirectedEdge) MYB103" source="-71" target="-69">
    <att type="string" name="EDGE_TYPE" value="DirectedEdge"/>
    <att type="string" name="canonicalName" value="MYB46 (DirectedEdge) MYB103"/>
    <att type="string" name="edge.targetArrowShape" value="ARROW"/>
    <att type="string" name="interaction" value="DirectedEdge" cy:editable="false"/>
    <graphics width="1" fill="#0000ff"/>
  </edge>
  <edge label="MYB46 (DirectedEdge) MYB85" source="-71" target="-110">
    <att type="string" name="EDGE_TYPE" value="DirectedEdge"/>
    <att type="string" name="canonicalName" value="MYB46 (DirectedEdge) MYB85"/>
    <att type="string" name="edge.color" value="0,0,255"/>
    <att type="string" name="edge.targetArrowShape" value="ARROW"/>
    <att type="string" name="interaction" value="DirectedEdge" cy:editable="false"/>
    <graphics width="1" fill="#0000ff"/>
  </edge>
  <edge label="MYB46 (pd) MYB63" source="-71" target="-80">
    <att type="string" name="canonicalName" value="MYB46 (pd) MYB63"/>
    <att type="string" name="edge.color" value="255,0,0"/>
    <att type="string" name="interaction" value="pd" cy:editable="false"/>
    <graphics width="1" fill="#ff0000"/>
  </edge>
  <edge label="MYB46 (pd) MYB54" source="-71" target="-95">
    <att type="string" name="canonicalName" value="MYB46 (pd) MYB54"/>
    <att type="string" name="edge.color" value="255,0,0"/>
    <att type="string" name="interaction" value="pd" cy:editable="false"/>
    <graphics width="1" fill="#ff0000"/>
  </edge>
  <edge label="MYB46 (pd) MYB4" source="-71" target="-107">
    <att type="string" name="canonicalName" value="MYB46 (pd) MYB4"/>
    <att type="string" name="edge.color" value="255,0,0"/>
    <att type="string" name="interaction" value="pd" cy:editable="false"/>
    <graphics width="1" fill="#ff0000"/>
  </edge>
  <edge label="MYB46 (pd) LAC10" source="-71" target="-106">
    <att type="string" name="canonicalName" value="MYB46 (pd) LAC10"/>
    <att type="string" name="interaction" value="pd" cy:editable="false"/>
    <graphics width="1" fill="#0000ff"/>
  </edge>
  <edge label="MYB46 (pd) CCoAOMT1" source="-71" target="-85">
    <att type="string" name="canonicalName" value="MYB46 (pd) CCoAOMT1"/>
    <att type="string" name="edge.color" value="255,0,0"/>
    <att type="string" name="interaction" value="pd" cy:editable="false"/>
    <graphics width="1" fill="#ff0000"/>
  </edge>
  <edge label="MYB46 (pd) PAL4" source="-71" target="-105">
    <att type="string" name="canonicalName" value="MYB46 (pd) PAL4"/>
    <att type="string" name="interaction" value="pd" cy:editable="false"/>
    <graphics width="1" fill="#0000ff"/>
  </edge>
  <edge label="MYB46 (pd) IRX9" source="-71" target="-104">
    <att type="string" name="canonicalName" value="MYB46 (pd) IRX9"/>
    <att type="string" name="interaction" value="pd" cy:editable="false"/>
    <graphics width="1" fill="#0000ff"/>
  </edge>
  <edge label="MYB46 (pd) IRX8" source="-71" target="-103">
    <att type="string" name="canonicalName" value="MYB46 (pd) IRX8"/>
    <att type="string" name="interaction" value="pd" cy:editable="false"/>
    <graphics width="1" fill="#0000ff"/>
  </edge>
  <edge label="MYB46 (pd) CesA8" source="-71" target="-98">
    <att type="string" name="canonicalName" value="MYB46 (pd) CesA8"/>
    <att type="string" name="edge.color" value="255,0,0"/>
    <att type="string" name="interaction" value="pd" cy:editable="false"/>
    <graphics width="1" fill="#ff0000"/>
  </edge>
  <edge label="MYB46 (pd) CesA7" source="-71" target="-102">
    <att type="string" name="canonicalName" value="MYB46 (pd) CesA7"/>
    <att type="string" name="edge.color" value="255,0,0"/>
    <att type="string" name="interaction" value="pd" cy:editable="false"/>
    <graphics width="1" fill="#ff0000"/>
  </edge>
  <edge label="MYB46 (pd) CesA4" source="-71" target="-101">
    <att type="string" name="canonicalName" value="MYB46 (pd) CesA4"/>
    <att type="string" name="edge.color" value="255,0,0"/>
    <att type="string" name="interaction" value="pd" cy:editable="false"/>
    <graphics width="1" fill="#ff0000"/>
  </edge>
  <edge label="MYB46 (pd) MYB52" source="-71" target="-94">
    <att type="string" name="canonicalName" value="MYB46 (pd) MYB52"/>
    <att type="string" name="edge.color" value="255,0,0"/>
    <att type="string" name="interaction" value="pd" cy:editable="false"/>
    <graphics width="1" fill="#ff0000"/>
  </edge>
  <edge label="MYB46 (pd) KNAT7" source="-71" target="-70">
    <att type="string" name="canonicalName" value="MYB46 (pd) KNAT7"/>
    <att type="string" name="edge.color" value="255,0,0"/>
    <att type="string" name="interaction" value="pd" cy:editable="false"/>
    <graphics width="1" fill="#ff0000"/>
  </edge>
  <edge label="MYB46 (pd) MYB-R" source="-71" target="-100">
    <att type="string" name="canonicalName" value="MYB46 (pd) MYB-R"/>
    <att type="string" name="interaction" value="pd" cy:editable="false"/>
    <graphics width="1" fill="#0000ff"/>
  </edge>
  <edge label="MYB46 (pd) MYB32" source="-71" target="-99">
    <att type="string" name="canonicalName" value="MYB46 (pd) MYB32"/>
    <att type="string" name="edge.color" value="255,0,0"/>
    <att type="string" name="interaction" value="pd" cy:editable="false"/>
    <graphics width="1" fill="#ff0000"/>
  </edge>
  <edge label="MYB46 (pd) MYB58" source="-71" target="-78">
    <att type="string" name="canonicalName" value="MYB46 (pd) MYB58"/>
    <att type="string" name="edge.color" value="255,0,0"/>
    <att type="string" name="interaction" value="pd" cy:editable="false"/>
    <graphics width="1" fill="#ff0000"/>
  </edge>
  <edge label="MYB46 (pd) C3H14" source="-71" target="-72">
    <att type="string" name="canonicalName" value="MYB46 (pd) C3H14"/>
    <att type="string" name="interaction" value="pd" cy:editable="false"/>
    <graphics width="1" fill="#ff0000"/>
  </edge>
  <edge label="MYB46 (DirectedEdge) MYB42" source="-71" target="-92">
    <att type="string" name="canonicalName" value="MYB46 (DirectedEdge) MYB42"/>
    <att type="string" name="edge.targetArrowShape" value="DELTA"/>
    <att type="string" name="interaction" value="DirectedEdge" cy:editable="false"/>
    <graphics width="1" fill="#0000ff"/>
  </edge>
  <edge label="KNAT7 (DirectedEdge) node0_723_723" source="-70" target="-144">
    <att type="string" name="canonicalName" value="KNAT7 (DirectedEdge) node0_723_723"/>
    <att type="string" name="edge.color" value="0,204,255"/>
    <att type="string" name="edge.sourceArrowShape" value="CIRCLE"/>
    <att type="string" name="edge.targetArrowShape" value="CIRCLE"/>
    <att type="string" name="interaction" value="DirectedEdge" cy:editable="false"/>
    <graphics width="1" fill="#00ccff"/>
  </edge>
  <edge label="KNAT7 (DirectedEdge) node1_649" source="-70" target="-114">
    <att type="string" name="EDGE_TYPE" value="DirectedEdge"/>
    <att type="string" name="canonicalName" value="KNAT7 (DirectedEdge) node1_649"/>
    <att type="string" name="edge.color" value="51,204,255"/>
    <att type="string" name="edge.sourceArrowShape" value="CIRCLE"/>
    <att type="string" name="edge.targetArrowShape" value="CIRCLE"/>
    <att type="string" name="interaction" value="DirectedEdge" cy:editable="false"/>
    <graphics width="1" fill="#33ccff"/>
  </edge>
  <edge label="KNAT7 (DirectedEdge) node0_261" source="-70" target="-113">
    <att type="string" name="EDGE_TYPE" value="DirectedEdge"/>
    <att type="string" name="canonicalName" value="KNAT7 (DirectedEdge) node0_261"/>
    <att type="string" name="edge.color" value="51,204,255"/>
    <att type="string" name="edge.sourceArrowShape" value="CIRCLE"/>
    <att type="string" name="edge.targetArrowShape" value="CIRCLE"/>
    <att type="string" name="interaction" value="DirectedEdge" cy:editable="false"/>
    <graphics width="1" fill="#33ccff"/>
  </edge>
  <edge label="KNAT7 (DirectedEdge) CesA4" source="-70" target="-101">
    <att type="string" name="canonicalName" value="KNAT7 (DirectedEdge) CesA4"/>
    <att type="string" name="interaction" value="DirectedEdge" cy:editable="false"/>
    <graphics width="1" fill="#0000ff"/>
  </edge>
  <edge label="KNAT7 (DirectedEdge) CesA7" source="-70" target="-102">
    <att type="string" name="canonicalName" value="KNAT7 (DirectedEdge) CesA7"/>
    <att type="string" name="interaction" value="DirectedEdge" cy:editable="false"/>
    <graphics width="1" fill="#0000ff"/>
  </edge>
  <edge label="KNAT7 (DirectedEdge) CesA8" source="-70" target="-98">
    <att type="string" name="canonicalName" value="KNAT7 (DirectedEdge) CesA8"/>
    <att type="string" name="interaction" value="DirectedEdge" cy:editable="false"/>
    <graphics width="1" fill="#0000ff"/>
  </edge>
  <edge label="KNAT7 (DirectedEdge) IRX9" source="-70" target="-104">
    <att type="string" name="canonicalName" value="KNAT7 (DirectedEdge) IRX9"/>
    <att type="string" name="interaction" value="DirectedEdge" cy:editable="false"/>
    <graphics width="1" fill="#0000ff"/>
  </edge>
  <edge label="KNAT7 (DirectedEdge) FRA8" source="-70" target="-109">
    <att type="string" name="canonicalName" value="KNAT7 (DirectedEdge) FRA8"/>
    <att type="string" name="interaction" value="DirectedEdge" cy:editable="false"/>
    <graphics width="1" fill="#0000ff"/>
  </edge>
  <edge label="KNAT7 (DirectedEdge) IRX8" source="-70" target="-103">
    <att type="string" name="canonicalName" value="KNAT7 (DirectedEdge) IRX8"/>
    <att type="string" name="interaction" value="DirectedEdge" cy:editable="false"/>
    <graphics width="1" fill="#0000ff"/>
  </edge>
  <edge label="KNAT7 (DirectedEdge) CCoAOMT1" source="-70" target="-85">
    <att type="string" name="canonicalName" value="KNAT7 (DirectedEdge) CCoAOMT1"/>
    <att type="string" name="interaction" value="DirectedEdge" cy:editable="false"/>
    <graphics width="1" fill="#0000ff"/>
  </edge>
  <edge label="KNAT7 (DirectedEdge) HCT" source="-70" target="-83">
    <att type="string" name="canonicalName" value="KNAT7 (DirectedEdge) HCT"/>
    <att type="string" name="interaction" value="DirectedEdge" cy:editable="false"/>
    <graphics width="1" fill="#0000ff"/>
  </edge>
  <edge label="KNAT7 (DirectedEdge) PAL1" source="-70" target="-81">
    <att type="string" name="canonicalName" value="KNAT7 (DirectedEdge) PAL1"/>
    <att type="string" name="interaction" value="DirectedEdge" cy:editable="false"/>
    <graphics width="1" fill="#0000ff"/>
  </edge>
  <edge label="KNAT7 (DirectedEdge) C4H" source="-70" target="-82">
    <att type="string" name="canonicalName" value="KNAT7 (DirectedEdge) C4H"/>
    <att type="string" name="interaction" value="DirectedEdge" cy:editable="false"/>
    <graphics width="1" fill="#0000ff"/>
  </edge>
  <edge label="KNAT7 (DirectedEdge) C3H1" source="-70" target="-84">
    <att type="string" name="canonicalName" value="KNAT7 (DirectedEdge) C3H1"/>
    <att type="string" name="interaction" value="DirectedEdge" cy:editable="false"/>
    <graphics width="1" fill="#0000ff"/>
  </edge>
  <edge label="KNAT7 (DirectedEdge) CCR1" source="-70" target="-86">
    <att type="string" name="canonicalName" value="KNAT7 (DirectedEdge) CCR1"/>
    <att type="string" name="interaction" value="DirectedEdge" cy:editable="false"/>
    <graphics width="1" fill="#0000ff"/>
  </edge>
  <edge label="KNAT7 (DirectedEdge) 4CL1" source="-70" target="-79">
    <att type="string" name="canonicalName" value="KNAT7 (DirectedEdge) 4CL1"/>
    <att type="string" name="interaction" value="DirectedEdge" cy:editable="false"/>
    <graphics width="1" fill="#0000ff"/>
  </edge>
  <edge label="KNAT7 (DirectedEdge) COMT" source="-70" target="-87">
    <att type="string" name="canonicalName" value="KNAT7 (DirectedEdge) COMT"/>
    <att type="string" name="interaction" value="DirectedEdge" cy:editable="false"/>
    <graphics width="1" fill="#0000ff"/>
  </edge>
  <edge label="MYB103 (DirectedEdge) MYB69" source="-69" target="-96">
    <att type="string" name="canonicalName" value="MYB103 (DirectedEdge) MYB69"/>
    <att type="string" name="edge.targetArrowShape" value="DELTA"/>
    <att type="string" name="interaction" value="DirectedEdge" cy:editable="false"/>
    <graphics width="1" fill="#0000ff"/>
  </edge>
  <edge label="MYB103 (DirectedEdge) CCoAOMT1" source="-69" target="-85">
    <att type="string" name="canonicalName" value="MYB103 (DirectedEdge) CCoAOMT1"/>
    <att type="string" name="edge.targetArrowShape" value="DELTA"/>
    <att type="string" name="interaction" value="DirectedEdge" cy:editable="false"/>
    <graphics width="1" fill="#0000ff"/>
  </edge>
  <edge label="MYB103 (DirectedEdge) MYB63" source="-69" target="-80">
    <att type="string" name="canonicalName" value="MYB103 (DirectedEdge) MYB63"/>
    <att type="string" name="edge.targetArrowShape" value="DELTA"/>
    <att type="string" name="interaction" value="DirectedEdge" cy:editable="false"/>
    <graphics width="1" fill="#0000ff"/>
  </edge>
  <edge label="MYB103 (DirectedEdge) node4_047" source="-69" target="-38">
    <att type="string" name="canonicalName" value="MYB103 (DirectedEdge) node4_047"/>
    <att type="string" name="edge.targetArrowShape" value="DELTA"/>
    <att type="string" name="interaction" value="DirectedEdge" cy:editable="false"/>
    <graphics width="1" fill="#0000ff"/>
  </edge>
  <edge label="MYB103 (DirectedEdge) SND2" source="-69" target="-91">
    <att type="string" name="canonicalName" value="MYB103 (DirectedEdge) SND2"/>
    <att type="string" name="edge.targetArrowShape" value="DELTA"/>
    <att type="string" name="interaction" value="DirectedEdge" cy:editable="false"/>
    <graphics width="1" fill="#0000ff"/>
  </edge>
  <edge label="MYB103 (DirectedEdge) SND3" source="-69" target="-68">
    <att type="string" name="canonicalName" value="MYB103 (DirectedEdge) SND3"/>
    <att type="string" name="edge.targetArrowShape" value="DELTA"/>
    <att type="string" name="interaction" value="DirectedEdge" cy:editable="false"/>
    <graphics width="1" fill="#0000ff"/>
  </edge>
  <edge label="MYB103 (DirectedEdge) node11" source="-69" target="-31">
    <att type="string" name="canonicalName" value="MYB103 (DirectedEdge) node11"/>
    <att type="string" name="edge.targetArrowShape" value="DELTA"/>
    <att type="string" name="interaction" value="DirectedEdge" cy:editable="false"/>
    <graphics width="1" fill="#0000ff"/>
  </edge>
  <edge label="MYB103 (DirectedEdge) node2_030" source="-69" target="-44">
    <att type="string" name="canonicalName" value="MYB103 (DirectedEdge) node2_030"/>
    <att type="string" name="edge.targetArrowShape" value="DELTA"/>
    <att type="string" name="interaction" value="DirectedEdge" cy:editable="false"/>
    <graphics width="1" fill="#0000ff"/>
  </edge>
  <edge label="MYB103 (DirectedEdge) node7_487" source="-69" target="-35">
    <att type="string" name="canonicalName" value="MYB103 (DirectedEdge) node7_487"/>
    <att type="string" name="edge.targetArrowShape" value="DELTA"/>
    <att type="string" name="interaction" value="DirectedEdge" cy:editable="false"/>
    <graphics width="1" fill="#0000ff"/>
  </edge>
  <edge label="MYB103 (DirectedEdge) HCT" source="-69" target="-83">
    <att type="string" name="canonicalName" value="MYB103 (DirectedEdge) HCT"/>
    <att type="string" name="interaction" value="DirectedEdge" cy:editable="false"/>
    <graphics width="1" fill="#0000ff"/>
  </edge>
  <edge label="MYB103 (DirectedEdge) 4CL1" source="-69" target="-79">
    <att type="string" name="canonicalName" value="MYB103 (DirectedEdge) 4CL1"/>
    <att type="string" name="edge.targetArrowShape" value="DELTA"/>
    <att type="string" name="interaction" value="DirectedEdge" cy:editable="false"/>
    <graphics width="1" fill="#0000ff"/>
  </edge>
  <edge label="MYB103 (pd) CesA8" source="-69" target="-98">
    <att type="string" name="canonicalName" value="MYB103 (pd) CesA8"/>
    <att type="string" name="interaction" value="pd" cy:editable="false"/>
    <graphics width="1" fill="#0000ff"/>
  </edge>
  <edge label="MYB103 (DirectedEdge) MYB20" source="-69" target="-2">
    <att type="string" name="canonicalName" value="MYB103 (DirectedEdge) MYB20"/>
    <att type="string" name="edge.targetArrowShape" value="DELTA"/>
    <att type="string" name="interaction" value="DirectedEdge" cy:editable="false"/>
    <graphics width="1" fill="#0000ff"/>
  </edge>
  <edge label="SND3 (DirectedEdge) node0_487" source="-68" target="-122">
    <att type="string" name="canonicalName" value="SND3 (DirectedEdge) node0_487"/>
    <att type="string" name="interaction" value="DirectedEdge" cy:editable="false"/>
    <graphics width="1" fill="#0000ff"/>
  </edge>
  <edge label="SND3 (DirectedEdge) CAD6" source="-68" target="-88">
    <att type="string" name="canonicalName" value="SND3 (DirectedEdge) CAD6"/>
    <att type="string" name="interaction" value="DirectedEdge" cy:editable="false"/>
    <graphics width="1" fill="#0000ff"/>
  </edge>
  <edge label="SND3 (DirectedEdge) 4CL1" source="-68" target="-79">
    <att type="string" name="canonicalName" value="SND3 (DirectedEdge) 4CL1"/>
    <att type="string" name="interaction" value="DirectedEdge" cy:editable="false"/>
    <graphics width="1" fill="#0000ff"/>
  </edge>
  <edge label="SND3 (DirectedEdge) PAL1" source="-68" target="-81">
    <att type="string" name="canonicalName" value="SND3 (DirectedEdge) PAL1"/>
    <att type="string" name="interaction" value="DirectedEdge" cy:editable="false"/>
    <graphics width="1" fill="#0000ff"/>
  </edge>
  <edge label="SND3 (pd) CesA8" source="-68" target="-98">
    <att type="string" name="canonicalName" value="SND3 (pd) CesA8"/>
    <att type="string" name="interaction" value="pd" cy:editable="false"/>
    <graphics width="1" fill="#0000ff"/>
  </edge>
  <edge label="SND1 (DirectedEdge) node8_686" source="-67" target="-135">
    <att type="string" name="canonicalName" value="SND1 (DirectedEdge) node8_686"/>
    <att type="string" name="edge.color" value="255,0,0"/>
    <att type="string" name="edge.targetArrowShape" value="DELTA"/>
    <att type="string" name="interaction" value="DirectedEdge" cy:editable="false"/>
    <graphics width="1" fill="#ff0000"/>
  </edge>
  <edge label="SND1 (DirectedEdge) node6_981" source="-67" target="-133">
    <att type="string" name="canonicalName" value="SND1 (DirectedEdge) node6_981"/>
    <att type="string" name="edge.color" value="255,0,0"/>
    <att type="string" name="edge.targetArrowShape" value="DELTA"/>
    <att type="string" name="interaction" value="DirectedEdge" cy:editable="false"/>
    <graphics width="1" fill="#ff0000"/>
  </edge>
  <edge label="SND1 (DirectedEdge) node5_693" source="-67" target="-132">
    <att type="string" name="canonicalName" value="SND1 (DirectedEdge) node5_693"/>
    <att type="string" name="edge.color" value="255,0,0"/>
    <att type="string" name="edge.targetArrowShape" value="DELTA"/>
    <att type="string" name="interaction" value="DirectedEdge" cy:editable="false"/>
    <graphics width="1" fill="#ff0000"/>
  </edge>
  <edge label="SND1 (DirectedEdge) node3_077" source="-67" target="-130">
    <att type="string" name="canonicalName" value="SND1 (DirectedEdge) node3_077"/>
    <att type="string" name="edge.color" value="255,0,0"/>
    <att type="string" name="edge.targetArrowShape" value="DELTA"/>
    <att type="string" name="interaction" value="DirectedEdge" cy:editable="false"/>
    <graphics width="1" fill="#ff0000"/>
  </edge>
  <edge label="SND1 (DirectedEdge) node2_181" source="-67" target="-129">
    <att type="string" name="canonicalName" value="SND1 (DirectedEdge) node2_181"/>
    <att type="string" name="edge.color" value="255,0,0"/>
    <att type="string" name="edge.targetArrowShape" value="DELTA"/>
    <att type="string" name="interaction" value="DirectedEdge" cy:editable="false"/>
    <graphics width="1" fill="#ff0000"/>
  </edge>
  <edge label="SND1 (DirectedEdge) node1_341" source="-67" target="-128">
    <att type="string" name="canonicalName" value="SND1 (DirectedEdge) node1_341"/>
    <att type="string" name="edge.color" value="255,0,0"/>
    <att type="string" name="edge.targetArrowShape" value="DELTA"/>
    <att type="string" name="interaction" value="DirectedEdge" cy:editable="false"/>
    <graphics width="1" fill="#ff0000"/>
  </edge>
  <edge label="SND1 (DirectedEdge) node4_626" source="-67" target="-127">
    <att type="string" name="canonicalName" value="SND1 (DirectedEdge) node4_626"/>
    <att type="string" name="edge.targetArrowShape" value="DELTA"/>
    <att type="string" name="interaction" value="DirectedEdge" cy:editable="false"/>
    <graphics width="1" fill="#0000ff"/>
  </edge>
  <edge label="SND1 (DirectedEdge) node3_930" source="-67" target="-126">
    <att type="string" name="canonicalName" value="SND1 (DirectedEdge) node3_930"/>
    <att type="string" name="edge.targetArrowShape" value="DELTA"/>
    <att type="string" name="interaction" value="DirectedEdge" cy:editable="false"/>
    <graphics width="1" fill="#0000ff"/>
  </edge>
  <edge label="SND1 (DirectedEdge) node2_994" source="-67" target="-125">
    <att type="string" name="canonicalName" value="SND1 (DirectedEdge) node2_994"/>
    <att type="string" name="edge.targetArrowShape" value="DELTA"/>
    <att type="string" name="interaction" value="DirectedEdge" cy:editable="false"/>
    <graphics width="1" fill="#0000ff"/>
  </edge>
  <edge label="SND1 (DirectedEdge) node1_530" source="-67" target="-124">
    <att type="string" name="canonicalName" value="SND1 (DirectedEdge) node1_530"/>
    <att type="string" name="edge.targetArrowShape" value="DELTA"/>
    <att type="string" name="interaction" value="DirectedEdge" cy:editable="false"/>
    <graphics width="1" fill="#0000ff"/>
  </edge>
  <edge label="SND1 (DirectedEdge) node0_874" source="-67" target="-123">
    <att type="string" name="canonicalName" value="SND1 (DirectedEdge) node0_874"/>
    <att type="string" name="edge.targetArrowShape" value="DELTA"/>
    <att type="string" name="interaction" value="DirectedEdge" cy:editable="false"/>
    <graphics width="1" fill="#0000ff"/>
  </edge>
  <edge label="SND1 (DirectedEdge) node1_865" source="-67" target="-121">
    <att type="string" name="canonicalName" value="SND1 (DirectedEdge) node1_865"/>
    <att type="string" name="edge.targetArrowShape" value="DELTA"/>
    <att type="string" name="interaction" value="DirectedEdge" cy:editable="false"/>
    <graphics width="1" fill="#0000ff"/>
  </edge>
  <edge label="SND1 (DirectedEdge) node0_466" source="-67" target="-120">
    <att type="string" name="canonicalName" value="SND1 (DirectedEdge) node0_466"/>
    <att type="string" name="edge.targetArrowShape" value="DELTA"/>
    <att type="string" name="interaction" value="DirectedEdge" cy:editable="false"/>
    <graphics width="1" fill="#0000ff"/>
  </edge>
  <edge label="SND1 (pd) LAC10" source="-67" target="-106">
    <att type="string" name="canonicalName" value="SND1 (pd) LAC10"/>
    <att type="string" name="interaction" value="pd" cy:editable="false"/>
    <graphics width="1" fill="#0000ff"/>
  </edge>
  <edge label="SND1 (pd) CCoAOMT1" source="-67" target="-85">
    <att type="string" name="canonicalName" value="SND1 (pd) CCoAOMT1"/>
    <att type="string" name="interaction" value="pd" cy:editable="false"/>
    <graphics width="1" fill="#0000ff"/>
  </edge>
  <edge label="SND1 (pd) PAL4" source="-67" target="-105">
    <att type="string" name="canonicalName" value="SND1 (pd) PAL4"/>
    <att type="string" name="interaction" value="pd" cy:editable="false"/>
    <graphics width="1" fill="#0000ff"/>
  </edge>
  <edge label="SND1 (pd) IRX9" source="-67" target="-104">
    <att type="string" name="canonicalName" value="SND1 (pd) IRX9"/>
    <att type="string" name="interaction" value="pd" cy:editable="false"/>
    <graphics width="1" fill="#0000ff"/>
  </edge>
  <edge label="SND1 (pd) IRX8" source="-67" target="-103">
    <att type="string" name="canonicalName" value="SND1 (pd) IRX8"/>
    <att type="string" name="interaction" value="pd" cy:editable="false"/>
    <graphics width="1" fill="#0000ff"/>
  </edge>
  <edge label="SND1 (pd) CesA8" source="-67" target="-98">
    <att type="string" name="canonicalName" value="SND1 (pd) CesA8"/>
    <att type="string" name="interaction" value="pd" cy:editable="false"/>
    <graphics width="1" fill="#0000ff"/>
  </edge>
  <edge label="SND1 (pd) CesA7" source="-67" target="-102">
    <att type="string" name="canonicalName" value="SND1 (pd) CesA7"/>
    <att type="string" name="interaction" value="pd" cy:editable="false"/>
    <graphics width="1" fill="#0000ff"/>
  </edge>
  <edge label="SND1 (pd) CesA4" source="-67" target="-101">
    <att type="string" name="canonicalName" value="SND1 (pd) CesA4"/>
    <att type="string" name="interaction" value="pd" cy:editable="false"/>
    <graphics width="1" fill="#0000ff"/>
  </edge>
  <edge label="SND1 (pd) MYB69" source="-67" target="-96">
    <att type="string" name="canonicalName" value="SND1 (pd) MYB69"/>
    <att type="string" name="edge.targetArrowShape" value="DELTA"/>
    <att type="string" name="interaction" value="pd" cy:editable="false"/>
    <graphics width="1" fill="#0000ff"/>
  </edge>
  <edge label="SND1 (pd) MYB54" source="-67" target="-95">
    <att type="string" name="canonicalName" value="SND1 (pd) MYB54"/>
    <att type="string" name="interaction" value="pd" cy:editable="false"/>
    <graphics width="1" fill="#0000ff"/>
  </edge>
  <edge label="SND1 (pd) MYB52" source="-67" target="-94">
    <att type="string" name="canonicalName" value="SND1 (pd) MYB52"/>
    <att type="string" name="interaction" value="pd" cy:editable="false"/>
    <graphics width="1" fill="#0000ff"/>
  </edge>
  <edge label="SND1 (pd) MYB43" source="-67" target="-93">
    <att type="string" name="canonicalName" value="SND1 (pd) MYB43"/>
    <att type="string" name="interaction" value="pd" cy:editable="false"/>
    <graphics width="1" fill="#0000ff"/>
  </edge>
  <edge label="SND1 (pd) MYB42" source="-67" target="-92">
    <att type="string" name="canonicalName" value="SND1 (pd) MYB42"/>
    <att type="string" name="interaction" value="pd" cy:editable="false"/>
    <graphics width="1" fill="#0000ff"/>
  </edge>
  <edge label="SND1 (pd) SND2" source="-67" target="-91">
    <att type="string" name="canonicalName" value="SND1 (pd) SND2"/>
    <att type="string" name="interaction" value="pd" cy:editable="false"/>
    <graphics width="1" fill="#0000ff"/>
  </edge>
  <edge label="SND1 (pd) MYB83" source="-67" target="-74">
    <att type="string" name="canonicalName" value="SND1 (pd) MYB83"/>
    <att type="string" name="interaction" value="pd" cy:editable="false"/>
    <graphics width="1" fill="#ff0000"/>
  </edge>
  <edge label="SND1 (pd) C3H14" source="-67" target="-72">
    <att type="string" name="canonicalName" value="SND1 (pd) C3H14"/>
    <att type="string" name="interaction" value="pd" cy:editable="false"/>
    <graphics width="1" fill="#ff0000"/>
  </edge>
  <edge label="SND1 (pd) MYB46" source="-67" target="-71">
    <att type="string" name="canonicalName" value="SND1 (pd) MYB46"/>
    <att type="string" name="interaction" value="pd" cy:editable="false"/>
    <graphics width="1" fill="#ff0000"/>
  </edge>
  <edge label="SND1 (pd) KNAT7" source="-67" target="-70">
    <att type="string" name="canonicalName" value="SND1 (pd) KNAT7"/>
    <att type="string" name="interaction" value="pd" cy:editable="false"/>
    <graphics width="1" fill="#ff0000"/>
  </edge>
  <edge label="SND1 (pd) MYB103" source="-67" target="-69">
    <att type="string" name="canonicalName" value="SND1 (pd) MYB103"/>
    <att type="string" name="interaction" value="pd" cy:editable="false"/>
    <graphics width="1" fill="#ff0000"/>
  </edge>
  <edge label="SND1 (pd) SND3" source="-67" target="-68">
    <att type="string" name="canonicalName" value="SND1 (pd) SND3"/>
    <att type="string" name="interaction" value="pd" cy:editable="false"/>
    <graphics width="1" fill="#ff0000"/>
  </edge>
  <edge label="SND1 (DirectedEdge) node0_500" source="-67" target="-59">
    <att type="string" name="EDGE_TYPE" value="DirectedEdge"/>
    <att type="string" name="canonicalName" value="SND1 (DirectedEdge) node0_500"/>
    <att type="string" name="edge.targetArrowShape" value="ARROW"/>
    <att type="string" name="interaction" value="DirectedEdge" cy:editable="false"/>
    <graphics width="1" fill="#0000ff"/>
  </edge>
  <edge label="SND1 (DirectedEdge) node1_856" source="-67" target="-58">
    <att type="string" name="EDGE_TYPE" value="DirectedEdge"/>
    <att type="string" name="canonicalName" value="SND1 (DirectedEdge) node1_856"/>
    <att type="string" name="edge.targetArrowShape" value="ARROW"/>
    <att type="string" name="interaction" value="DirectedEdge" cy:editable="false"/>
    <graphics width="1" fill="#0000ff"/>
  </edge>
  <edge label="SND1 (DirectedEdge) node2_021" source="-67" target="-57">
    <att type="string" name="EDGE_TYPE" value="DirectedEdge"/>
    <att type="string" name="canonicalName" value="SND1 (DirectedEdge) node2_021"/>
    <att type="string" name="edge.color" value="255,0,0"/>
    <att type="string" name="edge.targetArrowShape" value="ARROW"/>
    <att type="string" name="interaction" value="DirectedEdge" cy:editable="false"/>
    <graphics width="1" fill="#ff0000"/>
  </edge>
  <edge label="SND1 (DirectedEdge) node2_890" source="-67" target="-54">
    <att type="string" name="EDGE_TYPE" value="DirectedEdge"/>
    <att type="string" name="canonicalName" value="SND1 (DirectedEdge) node2_890"/>
    <att type="string" name="edge.color" value="255,0,0"/>
    <att type="string" name="edge.targetArrowShape" value="DELTA"/>
    <att type="string" name="interaction" value="DirectedEdge" cy:editable="false"/>
    <graphics width="1" fill="#ff0000"/>
  </edge>
  <edge label="SND1 (DirectedEdge) node4" source="-67" target="-53">
    <att type="string" name="EDGE_TYPE" value="DirectedEdge"/>
    <att type="string" name="canonicalName" value="SND1 (DirectedEdge) node4"/>
    <att type="string" name="edge.color" value="255,0,0"/>
    <att type="string" name="edge.targetArrowColor" value="0,0,0"/>
    <att type="string" name="edge.targetArrowShape" value="DELTA"/>
    <att type="string" name="interaction" value="DirectedEdge" cy:editable="false"/>
    <graphics width="1" fill="#ff0000"/>
  </edge>
  <edge label="SND1 (DirectedEdge) node5" source="-67" target="-52">
    <att type="string" name="EDGE_TYPE" value="DirectedEdge"/>
    <att type="string" name="canonicalName" value="SND1 (DirectedEdge) node5"/>
    <att type="string" name="edge.color" value="255,0,0"/>
    <att type="string" name="edge.targetArrowShape" value="DELTA"/>
    <att type="string" name="interaction" value="DirectedEdge" cy:editable="false"/>
    <graphics width="1" fill="#ff0000"/>
  </edge>
  <edge label="SND1 (DirectedEdge) node6" source="-67" target="-51">
    <att type="string" name="EDGE_TYPE" value="DirectedEdge"/>
    <att type="string" name="canonicalName" value="SND1 (DirectedEdge) node6"/>
    <att type="string" name="edge.color" value="255,0,0"/>
    <att type="string" name="edge.targetArrowShape" value="DELTA"/>
    <att type="string" name="interaction" value="DirectedEdge" cy:editable="false"/>
    <graphics width="1" fill="#ff0000"/>
  </edge>
  <edge label="SND1 (DirectedEdge) node7" source="-67" target="-50">
    <att type="string" name="EDGE_TYPE" value="DirectedEdge"/>
    <att type="string" name="canonicalName" value="SND1 (DirectedEdge) node7"/>
    <att type="string" name="edge.color" value="255,0,0"/>
    <att type="string" name="edge.targetArrowShape" value="DELTA"/>
    <att type="string" name="interaction" value="DirectedEdge" cy:editable="false"/>
    <graphics width="1" fill="#ff0000"/>
  </edge>
  <edge label="SND1 (DirectedEdge) node0_221" source="-67" target="-49">
    <att type="string" name="EDGE_TYPE" value="DirectedEdge"/>
    <att type="string" name="canonicalName" value="SND1 (DirectedEdge) node0_221"/>
    <att type="string" name="edge.targetArrowShape" value="ARROW"/>
    <att type="string" name="interaction" value="DirectedEdge" cy:editable="false"/>
    <graphics width="1" fill="#0000ff"/>
  </edge>
  <edge label="SND1 (DirectedEdge) node1_271" source="-67" target="-48">
    <att type="string" name="EDGE_TYPE" value="DirectedEdge"/>
    <att type="string" name="canonicalName" value="SND1 (DirectedEdge) node1_271"/>
    <att type="string" name="edge.color" value="255,0,0"/>
    <att type="string" name="edge.targetArrowShape" value="ARROW"/>
    <att type="string" name="interaction" value="DirectedEdge" cy:editable="false"/>
    <graphics width="1" fill="#ff0000"/>
  </edge>
  <edge label="SND1 (DirectedEdge) MYB32" source="-67" target="-99">
    <att type="string" name="canonicalName" value="SND1 (DirectedEdge) MYB32"/>
    <att type="string" name="edge.color" value="255,0,51"/>
    <att type="string" name="edge.targetArrowShape" value="DELTA"/>
    <att type="string" name="interaction" value="DirectedEdge" cy:editable="false"/>
    <graphics width="1" fill="#ff0033"/>
  </edge>
  <edge label="SND1 (DefaultEdge) node10" source="-67" target="-32">
    <att type="string" name="canonicalName" value="SND1 (DefaultEdge) node10"/>
    <att type="string" name="edge.color" value="255,0,0"/>
    <att type="string" name="edge.targetArrowShape" value="DELTA"/>
    <att type="string" name="interaction" value="DefaultEdge" cy:editable="false"/>
    <graphics width="1" fill="#ff0000"/>
  </edge>
  <edge label="SND1 (pd) MYB20" source="-67" target="-2">
    <att type="string" name="canonicalName" value="SND1 (pd) MYB20"/>
    <att type="string" name="interaction" value="pd" cy:editable="false"/>
    <graphics width="1" fill="#0000ff"/>
  </edge>
  <edge label="node0 (DirectedEdge) VND6" source="-66" target="-73">
    <att type="string" name="canonicalName" value="node0 (DirectedEdge) VND6"/>
    <att type="string" name="edge.color" value="0,204,255"/>
    <att type="string" name="edge.sourceArrowShape" value="CIRCLE"/>
    <att type="string" name="edge.targetArrowShape" value="CIRCLE"/>
    <att type="string" name="interaction" value="DirectedEdge" cy:editable="false"/>
    <graphics width="1" fill="#00ccff"/>
  </edge>
  <edge label="node1 (DirectedEdge) VND6" source="-65" target="-73">
    <att type="string" name="canonicalName" value="node1 (DirectedEdge) VND6"/>
    <att type="string" name="edge.color" value="0,204,255"/>
    <att type="string" name="edge.sourceArrowShape" value="CIRCLE"/>
    <att type="string" name="edge.targetArrowShape" value="CIRCLE"/>
    <att type="string" name="interaction" value="DirectedEdge" cy:editable="false"/>
    <graphics width="1" fill="#00ccff"/>
  </edge>
  <edge label="node2 (DirectedEdge) VND6" source="-64" target="-73">
    <att type="string" name="canonicalName" value="node2 (DirectedEdge) VND6"/>
    <att type="string" name="edge.color" value="0,204,255"/>
    <att type="string" name="edge.sourceArrowShape" value="CIRCLE"/>
    <att type="string" name="edge.targetArrowShape" value="CIRCLE"/>
    <att type="string" name="interaction" value="DirectedEdge" cy:editable="false"/>
    <graphics width="1" fill="#00ccff"/>
  </edge>
  <edge label="node0_325 (DirectedEdge) MYB46" source="-63" target="-71">
    <att type="string" name="EDGE_TYPE" value="DirectedEdge"/>
    <att type="string" name="canonicalName" value="node0_325 (DirectedEdge) MYB46"/>
    <att type="string" name="interaction" value="DirectedEdge" cy:editable="false"/>
    <graphics width="1" fill="#0000ff"/>
  </edge>
  <edge label="node0_325 (DirectedEdge) node1_367" source="-63" target="-62">
    <att type="string" name="EDGE_TYPE" value="DirectedEdge"/>
    <att type="string" name="canonicalName" value="node0_325 (DirectedEdge) node1_367"/>
    <att type="string" name="interaction" value="DirectedEdge" cy:editable="false"/>
    <graphics width="1" fill="#0000ff"/>
  </edge>
  <edge label="node0_325 (DirectedEdge) node0" source="-63" target="-66">
    <att type="string" name="EDGE_TYPE" value="DirectedEdge"/>
    <att type="string" name="canonicalName" value="node0_325 (DirectedEdge) node0"/>
    <att type="string" name="edge.color" value="0,204,255"/>
    <att type="string" name="edge.sourceArrowShape" value="CIRCLE"/>
    <att type="string" name="edge.targetArrowShape" value="CIRCLE"/>
    <att type="string" name="interaction" value="DirectedEdge" cy:editable="false"/>
    <graphics width="1" fill="#00ccff"/>
  </edge>
  <edge label="node0_325 (DirectedEdge) node1" source="-63" target="-65">
    <att type="string" name="EDGE_TYPE" value="DirectedEdge"/>
    <att type="string" name="canonicalName" value="node0_325 (DirectedEdge) node1"/>
    <att type="string" name="edge.color" value="0,204,255"/>
    <att type="string" name="edge.sourceArrowShape" value="CIRCLE"/>
    <att type="string" name="edge.targetArrowShape" value="CIRCLE"/>
    <att type="string" name="interaction" value="DirectedEdge" cy:editable="false"/>
    <graphics width="1" fill="#00ccff"/>
  </edge>
  <edge label="node0_325 (DirectedEdge) node2" source="-63" target="-64">
    <att type="string" name="EDGE_TYPE" value="DirectedEdge"/>
    <att type="string" name="canonicalName" value="node0_325 (DirectedEdge) node2"/>
    <att type="string" name="edge.color" value="0,204,255"/>
    <att type="string" name="edge.sourceArrowShape" value="CIRCLE"/>
    <att type="string" name="edge.targetArrowShape" value="CIRCLE"/>
    <att type="string" name="interaction" value="DirectedEdge" cy:editable="false"/>
    <graphics width="1" fill="#00ccff"/>
  </edge>
  <edge label="node0_325 (DirectedEdge) node2_990" source="-63" target="-61">
    <att type="string" name="EDGE_TYPE" value="DirectedEdge"/>
    <att type="string" name="canonicalName" value="node0_325 (DirectedEdge) node2_990"/>
    <att type="string" name="edge.color" value="0,204,255"/>
    <att type="string" name="edge.sourceArrowShape" value="CIRCLE"/>
    <att type="string" name="edge.targetArrowColor" value="0,0,0"/>
    <att type="string" name="edge.targetArrowShape" value="CIRCLE"/>
    <att type="string" name="interaction" value="DirectedEdge" cy:editable="false"/>
    <graphics width="1" fill="#00ccff"/>
  </edge>
  <edge label="node0_325 (DirectedEdge) node3" source="-63" target="-60">
    <att type="string" name="EDGE_TYPE" value="DirectedEdge"/>
    <att type="string" name="canonicalName" value="node0_325 (DirectedEdge) node3"/>
    <att type="string" name="edge.color" value="0,204,255"/>
    <att type="string" name="edge.sourceArrowShape" value="CIRCLE"/>
    <att type="string" name="edge.targetArrowShape" value="CIRCLE"/>
    <att type="string" name="interaction" value="DirectedEdge" cy:editable="false"/>
    <graphics width="1" fill="#00ccff"/>
  </edge>
  <edge label="node0_325 (DirectedEdge) VND6" source="-63" target="-73">
    <att type="string" name="canonicalName" value="node0_325 (DirectedEdge) VND6"/>
    <att type="string" name="edge.color" value="0,204,255"/>
    <att type="string" name="edge.sourceArrowColor" value="0,0,0"/>
    <att type="string" name="edge.sourceArrowShape" value="CIRCLE"/>
    <att type="string" name="edge.targetArrowShape" value="CIRCLE"/>
    <att type="string" name="interaction" value="DirectedEdge" cy:editable="false"/>
    <graphics width="1" fill="#00ccff"/>
  </edge>
  <edge label="node1_367 (DirectedEdge) VND7" source="-62" target="-75">
    <att type="string" name="EDGE_TYPE" value="DirectedEdge"/>
    <att type="string" name="canonicalName" value="node1_367 (DirectedEdge) VND7"/>
    <att type="string" name="edge.targetArrowShape" value="DELTA"/>
    <att type="string" name="interaction" value="DirectedEdge" cy:editable="false"/>
    <graphics width="1" fill="#0000ff"/>
  </edge>
  <edge label="node1_367 (DirectedEdge) VND6" source="-62" target="-73">
    <att type="string" name="EDGE_TYPE" value="DirectedEdge"/>
    <att type="string" name="canonicalName" value="node1_367 (DirectedEdge) VND6"/>
    <att type="string" name="edge.targetArrowShape" value="DELTA"/>
    <att type="string" name="interaction" value="DirectedEdge" cy:editable="false"/>
    <graphics width="1" fill="#0000ff"/>
  </edge>
  <edge label="node0_520 (DirectedEdge) SND1" source="-56" target="-67">
    <att type="string" name="EDGE_TYPE" value="DirectedEdge"/>
    <att type="string" name="canonicalName" value="node0_520 (DirectedEdge) SND1"/>
    <att type="string" name="edge.targetArrowShape" value="DELTA"/>
    <att type="string" name="interaction" value="DirectedEdge" cy:editable="false"/>
    <graphics width="1" fill="#0000ff"/>
  </edge>
  <edge label="node0_520 (DirectedEdge) NST2" source="-56" target="-77">
    <att type="string" name="EDGE_TYPE" value="DirectedEdge"/>
    <att type="string" name="canonicalName" value="node0_520 (DirectedEdge) NST2"/>
    <att type="string" name="edge.targetArrowShape" value="DELTA"/>
    <att type="string" name="interaction" value="DirectedEdge" cy:editable="false"/>
    <graphics width="1" fill="#0000ff"/>
  </edge>
  <edge label="node0_520 (DirectedEdge) NST1" source="-56" target="-76">
    <att type="string" name="EDGE_TYPE" value="DirectedEdge"/>
    <att type="string" name="canonicalName" value="node0_520 (DirectedEdge) NST1"/>
    <att type="string" name="edge.targetArrowShape" value="DELTA"/>
    <att type="string" name="interaction" value="DirectedEdge" cy:editable="false"/>
    <graphics width="1" fill="#0000ff"/>
  </edge>
  <edge label="node0_246 (DirectedEdge) NST2" source="-23" target="-77">
    <att type="string" name="canonicalName" value="node0_246 (DirectedEdge) NST2"/>
    <att type="string" name="edge.color" value="255,0,0"/>
    <att type="string" name="interaction" value="DirectedEdge" cy:editable="false"/>
    <graphics width="1" fill="#ff0000"/>
  </edge>
  <edge label="node0_229 (DirectedEdge) KNAT7" source="-22" target="-70">
    <att type="string" name="canonicalName" value="node0_229 (DirectedEdge) KNAT7"/>
    <att type="string" name="edge.color" value="255,0,0"/>
    <att type="string" name="edge.targetArrowShape" value="DELTA"/>
    <att type="string" name="interaction" value="DirectedEdge" cy:editable="false"/>
    <graphics width="1" fill="#ff0000"/>
  </edge>
  <edge label="node0_229 (DirectedEdge) node1_070" source="-22" target="-21">
    <att type="string" name="canonicalName" value="node0_229 (DirectedEdge) node1_070"/>
    <att type="string" name="edge.color" value="255,0,0"/>
    <att type="string" name="edge.targetArrowShape" value="DELTA"/>
    <att type="string" name="interaction" value="DirectedEdge" cy:editable="false"/>
    <graphics width="1" fill="#ff0000"/>
  </edge>
  <edge label="node0_229 (DirectedEdge) node2_093" source="-22" target="-20">
    <att type="string" name="canonicalName" value="node0_229 (DirectedEdge) node2_093"/>
    <att type="string" name="edge.color" value="255,0,0"/>
    <att type="string" name="edge.targetArrowShape" value="DELTA"/>
    <att type="string" name="interaction" value="DirectedEdge" cy:editable="false"/>
    <graphics width="1" fill="#ff0000"/>
  </edge>
  <edge label="node0_931 (DirectedEdge) CesA4" source="-19" target="-101">
    <att type="string" name="canonicalName" value="node0_931 (DirectedEdge) CesA4"/>
    <att type="string" name="edge.color" value="255,0,0"/>
    <att type="string" name="edge.targetArrowShape" value="DELTA"/>
    <att type="string" name="interaction" value="DirectedEdge" cy:editable="false"/>
    <graphics width="1" fill="#ff0000"/>
  </edge>
  <edge label="node1_686 (DirectedEdge) CesA4" source="-18" target="-101">
    <att type="string" name="canonicalName" value="node1_686 (DirectedEdge) CesA4"/>
    <att type="string" name="edge.color" value="255,0,0"/>
    <att type="string" name="edge.targetArrowShape" value="DELTA"/>
    <att type="string" name="interaction" value="DirectedEdge" cy:editable="false"/>
    <graphics width="1" fill="#ff0000"/>
  </edge>
  <edge label="node2_798 (DirectedEdge) CesA4" source="-17" target="-101">
    <att type="string" name="canonicalName" value="node2_798 (DirectedEdge) CesA4"/>
    <att type="string" name="edge.color" value="255,0,0"/>
    <att type="string" name="edge.targetArrowShape" value="DELTA"/>
    <att type="string" name="interaction" value="DirectedEdge" cy:editable="false"/>
    <graphics width="1" fill="#ff0000"/>
  </edge>
  <edge label="node3_712 (DirectedEdge) CesA4" source="-16" target="-101">
    <att type="string" name="canonicalName" value="node3_712 (DirectedEdge) CesA4"/>
    <att type="string" name="edge.color" value="255,0,0"/>
    <att type="string" name="edge.targetArrowShape" value="DELTA"/>
    <att type="string" name="interaction" value="DirectedEdge" cy:editable="false"/>
    <graphics width="1" fill="#ff0000"/>
  </edge>
  <edge label="node4_334 (DirectedEdge) CesA4" source="-15" target="-101">
    <att type="string" name="canonicalName" value="node4_334 (DirectedEdge) CesA4"/>
    <att type="string" name="edge.color" value="255,0,0"/>
    <att type="string" name="edge.targetArrowShape" value="DELTA"/>
    <att type="string" name="interaction" value="DirectedEdge" cy:editable="false"/>
    <graphics width="1" fill="#ff0000"/>
  </edge>
  <edge label="node5_855 (DirectedEdge) CesA4" source="-14" target="-101">
    <att type="string" name="canonicalName" value="node5_855 (DirectedEdge) CesA4"/>
    <att type="string" name="edge.color" value="255,0,0"/>
    <att type="string" name="edge.targetArrowShape" value="DELTA"/>
    <att type="string" name="interaction" value="DirectedEdge" cy:editable="false"/>
    <graphics width="1" fill="#ff0000"/>
  </edge>
  <edge label="node6_630 (DirectedEdge) CesA4" source="-13" target="-101">
    <att type="string" name="canonicalName" value="node6_630 (DirectedEdge) CesA4"/>
    <att type="string" name="edge.color" value="255,0,0"/>
    <att type="string" name="edge.targetArrowShape" value="DELTA"/>
    <att type="string" name="interaction" value="DirectedEdge" cy:editable="false"/>
    <graphics width="1" fill="#ff0000"/>
  </edge>
  <edge label="node7_846 (DirectedEdge) CesA4" source="-12" target="-101">
    <att type="string" name="canonicalName" value="node7_846 (DirectedEdge) CesA4"/>
    <att type="string" name="edge.color" value="255,0,0"/>
    <att type="string" name="edge.targetArrowShape" value="DELTA"/>
    <att type="string" name="interaction" value="DirectedEdge" cy:editable="false"/>
    <graphics width="1" fill="#ff0000"/>
  </edge>
  <edge label="node8 (DirectedEdge) CesA7" source="-11" target="-102">
    <att type="string" name="canonicalName" value="node8 (DirectedEdge) CesA7"/>
    <att type="string" name="edge.color" value="255,0,0"/>
    <att type="string" name="edge.targetArrowShape" value="DELTA"/>
    <att type="string" name="interaction" value="DirectedEdge" cy:editable="false"/>
    <graphics width="1" fill="#ff0000"/>
  </edge>
  <edge label="node9_574 (DirectedEdge) CesA4" source="-10" target="-101">
    <att type="string" name="canonicalName" value="node9_574 (DirectedEdge) CesA4"/>
    <att type="string" name="edge.color" value="255,0,0"/>
    <att type="string" name="edge.targetArrowShape" value="DELTA"/>
    <att type="string" name="interaction" value="DirectedEdge" cy:editable="false"/>
    <graphics width="1" fill="#ff0000"/>
  </edge>
  <edge label="node10_195 (DirectedEdge) CesA4" source="-9" target="-101">
    <att type="string" name="canonicalName" value="node10_195 (DirectedEdge) CesA4"/>
    <att type="string" name="edge.color" value="255,0,0"/>
    <att type="string" name="edge.targetArrowShape" value="DELTA"/>
    <att type="string" name="interaction" value="DirectedEdge" cy:editable="false"/>
    <graphics width="1" fill="#ff0000"/>
  </edge>
  <edge label="node11_582 (DirectedEdge) CesA4" source="-8" target="-101">
    <att type="string" name="canonicalName" value="node11_582 (DirectedEdge) CesA4"/>
    <att type="string" name="edge.color" value="255,0,0"/>
    <att type="string" name="edge.targetArrowShape" value="DELTA"/>
    <att type="string" name="interaction" value="DirectedEdge" cy:editable="false"/>
    <graphics width="1" fill="#ff0000"/>
  </edge>
  <edge label="node12_141 (DirectedEdge) CesA4" source="-7" target="-101">
    <att type="string" name="canonicalName" value="node12_141 (DirectedEdge) CesA4"/>
    <att type="string" name="edge.color" value="255,0,0"/>
    <att type="string" name="edge.targetArrowShape" value="DELTA"/>
    <att type="string" name="interaction" value="DirectedEdge" cy:editable="false"/>
    <graphics width="1" fill="#ff0000"/>
  </edge>
  <edge label="node0_011 (DirectedEdge) CCoAOMT1" source="-6" target="-85">
    <att type="string" name="canonicalName" value="node0_011 (DirectedEdge) CCoAOMT1"/>
    <att type="string" name="edge.color" value="255,51,0"/>
    <att type="string" name="edge.targetArrowShape" value="NONE"/>
    <att type="string" name="interaction" value="DirectedEdge" cy:editable="false"/>
    <graphics width="1" fill="#ff3300"/>
  </edge>
  <edge label="node1_849 (DirectedEdge) CCoAOMT1" source="-5" target="-85">
    <att type="string" name="canonicalName" value="node1_849 (DirectedEdge) CCoAOMT1"/>
    <att type="string" name="edge.color" value="255,51,0"/>
    <att type="string" name="edge.targetArrowShape" value="NONE"/>
    <att type="string" name="interaction" value="DirectedEdge" cy:editable="false"/>
    <graphics width="1" fill="#ff3300"/>
  </edge>
  <edge label="node2_017 (DirectedEdge) 4CL1" source="-4" target="-79">
    <att type="string" name="canonicalName" value="node2_017 (DirectedEdge) 4CL1"/>
    <att type="string" name="interaction" value="DirectedEdge" cy:editable="false"/>
    <graphics width="1" fill="#0000ff"/>
  </edge>
  <edge label="node2_017 (DirectedEdge) C4H" source="-4" target="-82">
    <att type="string" name="canonicalName" value="node2_017 (DirectedEdge) C4H"/>
    <att type="string" name="interaction" value="DirectedEdge" cy:editable="false"/>
    <graphics width="1" fill="#0000ff"/>
  </edge>
  <edge label="node2_017 (DirectedEdge) CCoAOMT1" source="-4" target="-85">
    <att type="string" name="canonicalName" value="node2_017 (DirectedEdge) CCoAOMT1"/>
    <att type="string" name="edge.color" value="255,51,0"/>
    <att type="string" name="interaction" value="DirectedEdge" cy:editable="false"/>
    <graphics width="1" fill="#ff3300"/>
  </edge>
  <edge label="node2_017 (DirectedEdge) COMT" source="-4" target="-87">
    <att type="string" name="canonicalName" value="node2_017 (DirectedEdge) COMT"/>
    <att type="string" name="edge.color" value="255,51,0"/>
    <att type="string" name="interaction" value="DirectedEdge" cy:editable="false"/>
    <graphics width="1" fill="#ff3300"/>
  </edge>
  <edge label="node3_154 (DirectedEdge) CCoAOMT1" source="-3" target="-85">
    <att type="string" name="canonicalName" value="node3_154 (DirectedEdge) CCoAOMT1"/>
    <att type="string" name="edge.color" value="255,51,0"/>
    <att type="string" name="edge.targetArrowShape" value="NONE"/>
    <att type="string" name="interaction" value="DirectedEdge" cy:editable="false"/>
    <graphics width="1" fill="#ff3300"/>
  </edge>
  <edge label="MYB20 (DirectedEdge) 4CL1" source="-2" target="-79">
    <att type="string" name="canonicalName" value="MYB20 (DirectedEdge) 4CL1"/>
    <att type="string" name="edge.targetArrowShape" value="DELTA"/>
    <att type="string" name="interaction" value="DirectedEdge" cy:editable="false"/>
    <graphics width="1" fill="#0000ff"/>
  </edge>
  <edge label="MYB20 (DirectedEdge) C3H1" source="-2" target="-84">
    <att type="string" name="canonicalName" value="MYB20 (DirectedEdge) C3H1"/>
    <att type="string" name="edge.targetArrowShape" value="DELTA"/>
    <att type="string" name="interaction" value="DirectedEdge" cy:editable="false"/>
    <graphics width="1" fill="#0000ff"/>
  </edge>
  <edge label="MYB20 (DirectedEdge) PAL1" source="-2" target="-81">
    <att type="string" name="canonicalName" value="MYB20 (DirectedEdge) PAL1"/>
    <att type="string" name="edge.sourceArrowColor" value="153,0,153"/>
    <att type="string" name="edge.targetArrowShape" value="DELTA"/>
    <att type="string" name="interaction" value="DirectedEdge" cy:editable="false"/>
    <graphics width="1" fill="#0000ff"/>
  </edge>
  <edge label="MYB20 (DirectedEdge) C4H" source="-2" target="-82">
    <att type="string" name="canonicalName" value="MYB20 (DirectedEdge) C4H"/>
    <att type="string" name="edge.targetArrowShape" value="DELTA"/>
    <att type="string" name="interaction" value="DirectedEdge" cy:editable="false"/>
    <graphics width="1" fill="#0000ff"/>
  </edge>
  <edge label="MYB20 (DirectedEdge) CCR1" source="-2" target="-86">
    <att type="string" name="canonicalName" value="MYB20 (DirectedEdge) CCR1"/>
    <att type="string" name="edge.targetArrowShape" value="DELTA"/>
    <att type="string" name="interaction" value="DirectedEdge" cy:editable="false"/>
    <graphics width="1" fill="#0000ff"/>
  </edge>
  <edge label="MYB20 (DirectedEdge) node0_487" source="-2" target="-122">
    <att type="string" name="canonicalName" value="MYB20 (DirectedEdge) node0_487"/>
    <att type="string" name="edge.targetArrowShape" value="DELTA"/>
    <att type="string" name="interaction" value="DirectedEdge" cy:editable="false"/>
    <graphics width="1" fill="#0000ff"/>
  </edge>
  <edge label="MYB20 (DirectedEdge) HCT" source="-2" target="-83">
    <att type="string" name="canonicalName" value="MYB20 (DirectedEdge) HCT"/>
    <att type="string" name="edge.targetArrowShape" value="DELTA"/>
    <att type="string" name="interaction" value="DirectedEdge" cy:editable="false"/>
    <graphics width="1" fill="#0000ff"/>
  </edge>
  <edge label="MYB20 (DirectedEdge) CCoAOMT1" source="-2" target="-85">
    <att type="string" name="canonicalName" value="MYB20 (DirectedEdge) CCoAOMT1"/>
    <att type="string" name="edge.targetArrowShape" value="DELTA"/>
    <att type="string" name="interaction" value="DirectedEdge" cy:editable="false"/>
    <graphics width="1" fill="#0000ff"/>
  </edge>
</graph>
