# Supplementary material for: Navigating the transcriptional roadmap regulating plant secondary cell wall deposition
Source: Front Plant Sci. 2013 Aug 29;4:325. doi: 10.3389/fpls.2013.00325 (PMC3756741; doi:10.3389/fpls.2013.00325)
Supplement: Additional file 1 — Cytoscape file (.cys) of direct and indirect protein–DNA interactions and protein–protein interactions involved in Arabidopsis SCW transcriptional regulation. Nodes indicate genes, edges indicate interactions. Red edges, known direct protein–DNA interactions; dark blue solid edges, known regulatory relationships of unknown nature; dark blue dashed edges; known indirect regulatory relationships; light blue edges, protein–protein interactions. Structural genes are indicated as square nodes, transcriptional activators as circular nodes, transcriptional repressors as diamond-shaped nodes, and transporter proteins (WAT1) as triangles. Nodes are color-coded according to known biological processes: blue, signaling; green, cellulose biosynthesis; yellow, hemicelluloses biosynthesis; black, programmed cell death; purple, lignin biosynthesis; white, unknown function. Transcriptional regulators colored in orange are involved in the regulation of more than one type of SCW biopolymer. [file 56749_Myburg_Additionalfile1.ZIP › CytoscapeSession-2013_07_14-10_31/Sheet1.1.xgmml]

<?xml version="1.0" encoding="UTF-8" standalone="yes"?>
<graph label="Sheet1.1" xmlns:dc="http://purl.org/dc/elements/1.1/" xmlns:xlink="http://www.w3.org/1999/xlink" xmlns:rdf="http://www.w3.org/1999/02/22-rdf-syntax-ns#" xmlns:cy="http://www.cytoscape.org" xmlns="http://www.cs.rpi.edu/XGMML"  directed="1">
  <att name="documentVersion" value="1.1"/>
  <att name="networkMetadata">
    <rdf:RDF>
      <rdf:Description rdf:about="http://www.cytoscape.org/">
        <dc:type>Protein-Protein Interaction</dc:type>
        <dc:description>N/A</dc:description>
        <dc:identifier>N/A</dc:identifier>
        <dc:date>2013-07-14 10:31:08</dc:date>
        <dc:title>Sheet1.1</dc:title>
        <dc:source>http://www.cytoscape.org/</dc:source>
        <dc:format>Cytoscape-XGMML</dc:format>
      </rdf:Description>
    </rdf:RDF>
  </att>
  <att type="string" name="backgroundColor" value="#ccccff"/>
  <att type="real" name="GRAPH_VIEW_ZOOM" value="1.0"/>
  <att type="real" name="GRAPH_VIEW_CENTER_X" value="0.0"/>
  <att type="real" name="GRAPH_VIEW_CENTER_Y" value="0.0"/>
  <att type="boolean" name="NODE_SIZE_LOCKED" value="true"/>
  <att type="string" name="__layoutAlgorithm" value="grid" cy:hidden="true"/>
  <node label="node0_386" id="-151">
    <att type="string" name="NODE_TYPE" value="DefaultNode"/>
    <att type="string" name="canonicalName" value="node0_386"/>
  </node>
  <node label="node0_864" id="-150">
    <att type="string" name="NODE_TYPE" value="DefaultNode"/>
    <att type="string" name="canonicalName" value="node0_864"/>
  </node>
  <node label="node0_621" id="-149">
    <att type="string" name="NODE_TYPE" value="DefaultNode"/>
    <att type="string" name="canonicalName" value="node0_621"/>
  </node>
  <node label="node0_076" id="-148">
    <att type="string" name="NODE_TYPE" value="DefaultNode"/>
    <att type="string" name="canonicalName" value="node0_076"/>
  </node>
  <node label="node0_758" id="-147">
    <att type="string" name="NODE_TYPE" value="DefaultNode"/>
    <att type="string" name="canonicalName" value="node0_758"/>
  </node>
  <node label="node0_564" id="-146">
    <att type="string" name="NODE_TYPE" value="DefaultNode"/>
    <att type="string" name="canonicalName" value="node0_564"/>
  </node>
  <node label="MYB85" id="-110">
    <att type="string" name="canonicalName" value="MYB85"/>
  </node>
  <node label="FRA8" id="-109">
    <att type="string" name="canonicalName" value="FRA8"/>
    <att type="string" name="node.shape" value="roundrect"/>
  </node>
  <node label="ANAC075" id="-108">
    <att type="string" name="canonicalName" value="ANAC075"/>
  </node>
  <node label="MYB4" id="-107">
    <att type="string" name="canonicalName" value="MYB4"/>
    <att type="string" name="node.shape" value="diamond"/>
  </node>
  <node label="LAC10" id="-106">
    <att type="string" name="canonicalName" value="LAC10"/>
    <att type="string" name="node.shape" value="roundrect"/>
  </node>
  <node label="PAL4" id="-105">
    <att type="string" name="canonicalName" value="PAL4"/>
    <att type="string" name="node.shape" value="roundrect"/>
  </node>
  <node label="IRX9" id="-104">
    <att type="string" name="canonicalName" value="IRX9"/>
    <att type="string" name="node.shape" value="roundrect"/>
  </node>
  <node label="IRX8" id="-103">
    <att type="string" name="canonicalName" value="IRX8"/>
    <att type="string" name="node.shape" value="roundrect"/>
  </node>
  <node label="CesA7" id="-102">
    <att type="string" name="canonicalName" value="CesA7"/>
    <att type="string" name="node.shape" value="roundrect"/>
  </node>
  <node label="CesA4" id="-101">
    <att type="string" name="canonicalName" value="CesA4"/>
    <att type="string" name="node.shape" value="roundrect"/>
  </node>
  <node label="MYB-R" id="-100">
    <att type="string" name="canonicalName" value="MYB-R"/>
  </node>
  <node label="MYB32" id="-99">
    <att type="string" name="canonicalName" value="MYB32"/>
    <att type="string" name="node.shape" value="diamond"/>
  </node>
  <node label="MYB7" id="-115">
    <att type="string" name="canonicalName" value="MYB7"/>
    <att type="string" name="node.shape" value="diamond"/>
  </node>
  <node label="CesA8" id="-98">
    <att type="string" name="canonicalName" value="CesA8"/>
    <att type="string" name="node.shape" value="roundrect"/>
  </node>
  <node label="MYB26" id="-97">
    <att type="string" name="canonicalName" value="MYB26"/>
  </node>
  <node label="MYB20" id="-2">
    <att type="string" name="canonicalName" value="MYB20"/>
    <att type="string" name="node.fillColor" value="153,0,153"/>
  </node>
  <node label="MYB69" id="-96">
    <att type="string" name="canonicalName" value="MYB69"/>
    <att type="string" name="node.fillColor" value="153,0,153"/>
    <att type="string" name="node.shape" value="diamond"/>
  </node>
  <node label="MYB54" id="-95">
    <att type="string" name="canonicalName" value="MYB54"/>
  </node>
  <node label="MYB52" id="-94">
    <att type="string" name="canonicalName" value="MYB52"/>
  </node>
  <node label="MYB43" id="-93">
    <att type="string" name="canonicalName" value="MYB43"/>
  </node>
  <node label="MYB42" id="-92">
    <att type="string" name="canonicalName" value="MYB42"/>
  </node>
  <node label="SND2" id="-91">
    <att type="string" name="canonicalName" value="SND2"/>
    <att type="string" name="node.fillColor" value="255,153,51"/>
  </node>
  <node label="GL1" id="-90">
    <att type="string" name="canonicalName" value="GL1"/>
  </node>
  <node label="LAC4" id="-89">
    <att type="string" name="canonicalName" value="LAC4"/>
    <att type="string" name="node.shape" value="roundrect"/>
  </node>
  <node label="CAD6" id="-88">
    <att type="string" name="canonicalName" value="CAD6"/>
    <att type="string" name="node.shape" value="roundrect"/>
  </node>
  <node label="COMT" id="-87">
    <att type="string" name="canonicalName" value="COMT"/>
    <att type="string" name="node.shape" value="roundrect"/>
  </node>
  <node label="F5H1" id="-145">
    <att type="string" name="canonicalName" value="F5H1"/>
    <att type="string" name="node.shape" value="roundrect"/>
  </node>
  <node label="CCR1" id="-86">
    <att type="string" name="canonicalName" value="CCR1"/>
    <att type="string" name="node.shape" value="roundrect"/>
  </node>
  <node label="CCoAOMT1" id="-85">
    <att type="string" name="canonicalName" value="CCoAOMT1"/>
    <att type="string" name="node.shape" value="roundrect"/>
  </node>
  <node label="C3H1" id="-84">
    <att type="string" name="canonicalName" value="C3H1"/>
    <att type="string" name="node.shape" value="roundrect"/>
  </node>
  <node label="HCT" id="-83">
    <att type="string" name="canonicalName" value="HCT"/>
    <att type="string" name="node.shape" value="roundrect"/>
  </node>
  <node label="C4H" id="-82">
    <att type="string" name="canonicalName" value="C4H"/>
    <att type="string" name="node.shape" value="roundrect"/>
  </node>
  <node label="PAL1" id="-81">
    <att type="string" name="canonicalName" value="PAL1"/>
    <att type="string" name="node.shape" value="roundrect"/>
  </node>
  <node label="MYB63" id="-80">
    <att type="string" name="canonicalName" value="MYB63"/>
  </node>
  <node label="4CL1" id="-79">
    <att type="string" name="canonicalName" value="4CL1"/>
    <att type="string" name="node.shape" value="roundrect"/>
  </node>
  <node label="MYB58" id="-78">
    <att type="string" name="canonicalName" value="MYB58"/>
  </node>
  <node label="NST2" id="-77">
    <att type="string" name="canonicalName" value="NST2"/>
  </node>
  <node label="NST1" id="-76">
    <att type="string" name="canonicalName" value="NST1"/>
  </node>
  <node label="VND7" id="-75">
    <att type="string" name="canonicalName" value="VND7"/>
    <att type="string" name="node.label" value="VND6"/>
  </node>
  <node label="MYB83" id="-74">
    <att type="string" name="canonicalName" value="MYB83"/>
  </node>
  <node label="VND6" id="-73">
    <att type="string" name="canonicalName" value="VND6"/>
    <att type="string" name="node.label" value="VND7"/>
  </node>
  <node label="C3H14" id="-72">
    <att type="string" name="canonicalName" value="C3H14"/>
  </node>
  <node label="MYB46" id="-71">
    <att type="string" name="canonicalName" value="MYB46"/>
  </node>
  <node label="KNAT7" id="-70">
    <att type="string" name="canonicalName" value="KNAT7"/>
    <att type="string" name="node.fillColor" value="255,153,0"/>
    <att type="string" name="node.shape" value="diamond"/>
  </node>
  <node label="MYB103" id="-69">
    <att type="string" name="canonicalName" value="MYB103"/>
    <att type="string" name="node.fillColor" value="255,153,0"/>
  </node>
  <node label="SND3" id="-68">
    <att type="string" name="canonicalName" value="SND3"/>
    <att type="string" name="node.fillColor" value="255,153,0"/>
  </node>
  <node label="SND1" id="-67">
    <att type="string" name="canonicalName" value="SND1"/>
  </node>
  <edge label="MYB4 (pd) MYB4" source="-107" target="-107">
    <att type="string" name="canonicalName" value="MYB4 (pd) MYB4"/>
    <att type="string" name="interaction" value="pd" cy:editable="false"/>
  </edge>
  <edge label="MYB4 (pd) MYB52" source="-107" target="-94">
    <att type="string" name="canonicalName" value="MYB4 (pd) MYB52"/>
    <att type="string" name="interaction" value="pd" cy:editable="false"/>
  </edge>
  <edge label="MYB4 (pd) MYB32" source="-107" target="-99">
    <att type="string" name="canonicalName" value="MYB4 (pd) MYB32"/>
    <att type="string" name="interaction" value="pd" cy:editable="false"/>
  </edge>
  <edge label="MYB4 (pd) MYB7" source="-107" target="-115">
    <att type="string" name="canonicalName" value="MYB4 (pd) MYB7"/>
    <att type="string" name="interaction" value="pd" cy:editable="false"/>
  </edge>
  <edge label="MYB-R (pd) MYB54" source="-100" target="-95">
    <att type="string" name="canonicalName" value="MYB-R (pd) MYB54"/>
    <att type="string" name="interaction" value="pd" cy:editable="false"/>
  </edge>
  <edge label="MYB32 (pd) MYB52" source="-99" target="-94">
    <att type="string" name="canonicalName" value="MYB32 (pd) MYB52"/>
    <att type="string" name="interaction" value="pd" cy:editable="false"/>
  </edge>
  <edge label="MYB32 (pd) MYB32" source="-99" target="-99">
    <att type="string" name="canonicalName" value="MYB32 (pd) MYB32"/>
    <att type="string" name="interaction" value="pd" cy:editable="false"/>
  </edge>
  <edge label="MYB32 (pd) MYB7" source="-99" target="-115">
    <att type="string" name="canonicalName" value="MYB32 (pd) MYB7"/>
    <att type="string" name="interaction" value="pd" cy:editable="false"/>
  </edge>
  <edge label="MYB7 (pd) MYB54" source="-115" target="-95">
    <att type="string" name="canonicalName" value="MYB7 (pd) MYB54"/>
    <att type="string" name="interaction" value="pd" cy:editable="false"/>
  </edge>
  <edge label="MYB7 (pd) KNAT7" source="-115" target="-70">
    <att type="string" name="canonicalName" value="MYB7 (pd) KNAT7"/>
    <att type="string" name="interaction" value="pd" cy:editable="false"/>
  </edge>
  <edge label="MYB7 (pd) MYB4" source="-115" target="-107">
    <att type="string" name="canonicalName" value="MYB7 (pd) MYB4"/>
    <att type="string" name="interaction" value="pd" cy:editable="false"/>
  </edge>
  <edge label="MYB7 (pd) MYB52" source="-115" target="-94">
    <att type="string" name="canonicalName" value="MYB7 (pd) MYB52"/>
    <att type="string" name="interaction" value="pd" cy:editable="false"/>
  </edge>
  <edge label="MYB7 (pd) MYB7" source="-115" target="-115">
    <att type="string" name="canonicalName" value="MYB7 (pd) MYB7"/>
    <att type="string" name="interaction" value="pd" cy:editable="false"/>
  </edge>
  <edge label="MYB26 (pd) NST2" source="-97" target="-77">
    <att type="string" name="canonicalName" value="MYB26 (pd) NST2"/>
    <att type="string" name="interaction" value="pd" cy:editable="false"/>
  </edge>
  <edge label="MYB26 (pd) NST1" source="-97" target="-76">
    <att type="string" name="canonicalName" value="MYB26 (pd) NST1"/>
    <att type="string" name="interaction" value="pd" cy:editable="false"/>
  </edge>
  <edge label="MYB69 (pd) 4CL1" source="-96" target="-79">
    <att type="string" name="canonicalName" value="MYB69 (pd) 4CL1"/>
    <att type="string" name="interaction" value="pd" cy:editable="false"/>
  </edge>
  <edge label="MYB54 (pd) IRX9" source="-95" target="-104">
    <att type="string" name="canonicalName" value="MYB54 (pd) IRX9"/>
    <att type="string" name="interaction" value="pd" cy:editable="false"/>
  </edge>
  <edge label="MYB54 (pd) 4CL1" source="-95" target="-79">
    <att type="string" name="canonicalName" value="MYB54 (pd) 4CL1"/>
    <att type="string" name="interaction" value="pd" cy:editable="false"/>
  </edge>
  <edge label="MYB54 (pd) CesA8" source="-95" target="-98">
    <att type="string" name="canonicalName" value="MYB54 (pd) CesA8"/>
    <att type="string" name="interaction" value="pd" cy:editable="false"/>
  </edge>
  <edge label="MYB52 (pd) 4CL1" source="-94" target="-79">
    <att type="string" name="canonicalName" value="MYB52 (pd) 4CL1"/>
    <att type="string" name="interaction" value="pd" cy:editable="false"/>
  </edge>
  <edge label="MYB52 (pd) IRX9" source="-94" target="-104">
    <att type="string" name="canonicalName" value="MYB52 (pd) IRX9"/>
    <att type="string" name="interaction" value="pd" cy:editable="false"/>
  </edge>
  <edge label="MYB52 (pd) MYB52" source="-94" target="-94">
    <att type="string" name="canonicalName" value="MYB52 (pd) MYB52"/>
    <att type="string" name="interaction" value="pd" cy:editable="false"/>
  </edge>
  <edge label="MYB52 (pd) CesA8" source="-94" target="-98">
    <att type="string" name="canonicalName" value="MYB52 (pd) CesA8"/>
    <att type="string" name="interaction" value="pd" cy:editable="false"/>
  </edge>
  <edge label="SND2 (pd) CesA8" source="-91" target="-98">
    <att type="string" name="canonicalName" value="SND2 (pd) CesA8"/>
    <att type="string" name="interaction" value="pd" cy:editable="false"/>
  </edge>
  <edge label="GL1 (pd) MYB103" source="-90" target="-69">
    <att type="string" name="canonicalName" value="GL1 (pd) MYB103"/>
    <att type="string" name="interaction" value="pd" cy:editable="false"/>
  </edge>
  <edge label="MYB63 (pd) ANAC075" source="-80" target="-108">
    <att type="string" name="canonicalName" value="MYB63 (pd) ANAC075"/>
    <att type="string" name="interaction" value="pd" cy:editable="false"/>
  </edge>
  <edge label="MYB63 (pd) MYB54" source="-80" target="-95">
    <att type="string" name="canonicalName" value="MYB63 (pd) MYB54"/>
    <att type="string" name="interaction" value="pd" cy:editable="false"/>
  </edge>
  <edge label="MYB63 (pd) MYB4" source="-80" target="-107">
    <att type="string" name="canonicalName" value="MYB63 (pd) MYB4"/>
    <att type="string" name="interaction" value="pd" cy:editable="false"/>
  </edge>
  <edge label="MYB63 (pd) MYB7" source="-80" target="-115">
    <att type="string" name="canonicalName" value="MYB63 (pd) MYB7"/>
    <att type="string" name="interaction" value="pd" cy:editable="false"/>
  </edge>
  <edge label="MYB63 (pd) LAC4" source="-80" target="-89">
    <att type="string" name="canonicalName" value="MYB63 (pd) LAC4"/>
    <att type="string" name="interaction" value="pd" cy:editable="false"/>
  </edge>
  <edge label="MYB63 (pd) MYB46" source="-80" target="-71">
    <att type="string" name="canonicalName" value="MYB63 (pd) MYB46"/>
    <att type="string" name="interaction" value="pd" cy:editable="false"/>
  </edge>
  <edge label="MYB63 (pd) VND7" source="-80" target="-75">
    <att type="string" name="canonicalName" value="MYB63 (pd) VND7"/>
    <att type="string" name="interaction" value="pd" cy:editable="false"/>
  </edge>
  <edge label="MYB63 (pd) VND6" source="-80" target="-73">
    <att type="string" name="canonicalName" value="MYB63 (pd) VND6"/>
    <att type="string" name="interaction" value="pd" cy:editable="false"/>
  </edge>
  <edge label="MYB63 (pd) NST2" source="-80" target="-77">
    <att type="string" name="canonicalName" value="MYB63 (pd) NST2"/>
    <att type="string" name="interaction" value="pd" cy:editable="false"/>
  </edge>
  <edge label="MYB63 (pd) 4CL1" source="-80" target="-79">
    <att type="string" name="canonicalName" value="MYB63 (pd) 4CL1"/>
    <att type="string" name="interaction" value="pd" cy:editable="false"/>
  </edge>
  <edge label="MYB58 (pd) LAC4" source="-78" target="-89">
    <att type="string" name="canonicalName" value="MYB58 (pd) LAC4"/>
    <att type="string" name="interaction" value="pd" cy:editable="false"/>
  </edge>
  <edge label="MYB58 (pd) CAD6" source="-78" target="-88">
    <att type="string" name="canonicalName" value="MYB58 (pd) CAD6"/>
    <att type="string" name="interaction" value="pd" cy:editable="false"/>
  </edge>
  <edge label="MYB58 (pd) COMT" source="-78" target="-87">
    <att type="string" name="canonicalName" value="MYB58 (pd) COMT"/>
    <att type="string" name="interaction" value="pd" cy:editable="false"/>
  </edge>
  <edge label="MYB58 (pd) MYB46" source="-78" target="-71">
    <att type="string" name="canonicalName" value="MYB58 (pd) MYB46"/>
    <att type="string" name="interaction" value="pd" cy:editable="false"/>
  </edge>
  <edge label="MYB58 (pd) VND7" source="-78" target="-75">
    <att type="string" name="canonicalName" value="MYB58 (pd) VND7"/>
    <att type="string" name="interaction" value="pd" cy:editable="false"/>
  </edge>
  <edge label="MYB58 (pd) VND6" source="-78" target="-73">
    <att type="string" name="canonicalName" value="MYB58 (pd) VND6"/>
    <att type="string" name="interaction" value="pd" cy:editable="false"/>
  </edge>
  <edge label="MYB58 (pd) NST2" source="-78" target="-77">
    <att type="string" name="canonicalName" value="MYB58 (pd) NST2"/>
    <att type="string" name="interaction" value="pd" cy:editable="false"/>
  </edge>
  <edge label="MYB58 (pd) F5H1" source="-78" target="-145">
    <att type="string" name="canonicalName" value="MYB58 (pd) F5H1"/>
    <att type="string" name="interaction" value="pd" cy:editable="false"/>
  </edge>
  <edge label="MYB58 (pd) CCR1" source="-78" target="-86">
    <att type="string" name="canonicalName" value="MYB58 (pd) CCR1"/>
    <att type="string" name="interaction" value="pd" cy:editable="false"/>
  </edge>
  <edge label="MYB58 (pd) CCoAOMT1" source="-78" target="-85">
    <att type="string" name="canonicalName" value="MYB58 (pd) CCoAOMT1"/>
    <att type="string" name="interaction" value="pd" cy:editable="false"/>
  </edge>
  <edge label="MYB58 (pd) C3H1" source="-78" target="-84">
    <att type="string" name="canonicalName" value="MYB58 (pd) C3H1"/>
    <att type="string" name="interaction" value="pd" cy:editable="false"/>
  </edge>
  <edge label="MYB58 (pd) HCT" source="-78" target="-83">
    <att type="string" name="canonicalName" value="MYB58 (pd) HCT"/>
    <att type="string" name="interaction" value="pd" cy:editable="false"/>
  </edge>
  <edge label="MYB58 (pd) C4H" source="-78" target="-82">
    <att type="string" name="canonicalName" value="MYB58 (pd) C4H"/>
    <att type="string" name="interaction" value="pd" cy:editable="false"/>
  </edge>
  <edge label="MYB58 (pd) PAL1" source="-78" target="-81">
    <att type="string" name="canonicalName" value="MYB58 (pd) PAL1"/>
    <att type="string" name="interaction" value="pd" cy:editable="false"/>
  </edge>
  <edge label="MYB58 (pd) 4CL1" source="-78" target="-79">
    <att type="string" name="canonicalName" value="MYB58 (pd) 4CL1"/>
    <att type="string" name="interaction" value="pd" cy:editable="false"/>
  </edge>
  <edge label="NST2 (pd) KNAT7" source="-77" target="-70">
    <att type="string" name="canonicalName" value="NST2 (pd) KNAT7"/>
    <att type="string" name="interaction" value="pd" cy:editable="false"/>
  </edge>
  <edge label="NST2 (pd) MYB103" source="-77" target="-69">
    <att type="string" name="canonicalName" value="NST2 (pd) MYB103"/>
    <att type="string" name="interaction" value="pd" cy:editable="false"/>
  </edge>
  <edge label="NST2 (pd) SND3" source="-77" target="-68">
    <att type="string" name="canonicalName" value="NST2 (pd) SND3"/>
    <att type="string" name="interaction" value="pd" cy:editable="false"/>
  </edge>
  <edge label="NST2 (pd) MYB46" source="-77" target="-71">
    <att type="string" name="canonicalName" value="NST2 (pd) MYB46"/>
    <att type="string" name="interaction" value="pd" cy:editable="false"/>
  </edge>
  <edge label="NST2 (pd) MYB83" source="-77" target="-74">
    <att type="string" name="canonicalName" value="NST2 (pd) MYB83"/>
    <att type="string" name="interaction" value="pd" cy:editable="false"/>
  </edge>
  <edge label="NST1 (pd) MYB26" source="-76" target="-97">
    <att type="string" name="canonicalName" value="NST1 (pd) MYB26"/>
    <att type="string" name="interaction" value="pd" cy:editable="false"/>
  </edge>
  <edge label="NST1 (pd) KNAT7" source="-76" target="-70">
    <att type="string" name="canonicalName" value="NST1 (pd) KNAT7"/>
    <att type="string" name="interaction" value="pd" cy:editable="false"/>
  </edge>
  <edge label="NST1 (pd) MYB103" source="-76" target="-69">
    <att type="string" name="canonicalName" value="NST1 (pd) MYB103"/>
    <att type="string" name="interaction" value="pd" cy:editable="false"/>
  </edge>
  <edge label="NST1 (pd) SND3" source="-76" target="-68">
    <att type="string" name="canonicalName" value="NST1 (pd) SND3"/>
    <att type="string" name="interaction" value="pd" cy:editable="false"/>
  </edge>
  <edge label="NST1 (pd) MYB46" source="-76" target="-71">
    <att type="string" name="canonicalName" value="NST1 (pd) MYB46"/>
    <att type="string" name="interaction" value="pd" cy:editable="false"/>
  </edge>
  <edge label="NST1 (pd) MYB83" source="-76" target="-74">
    <att type="string" name="canonicalName" value="NST1 (pd) MYB83"/>
    <att type="string" name="interaction" value="pd" cy:editable="false"/>
  </edge>
  <edge label="VND7 (pd) KNAT7" source="-75" target="-70">
    <att type="string" name="canonicalName" value="VND7 (pd) KNAT7"/>
    <att type="string" name="interaction" value="pd" cy:editable="false"/>
  </edge>
  <edge label="VND7 (pd) MYB103" source="-75" target="-69">
    <att type="string" name="canonicalName" value="VND7 (pd) MYB103"/>
    <att type="string" name="interaction" value="pd" cy:editable="false"/>
  </edge>
  <edge label="VND7 (pd) SND3" source="-75" target="-68">
    <att type="string" name="canonicalName" value="VND7 (pd) SND3"/>
    <att type="string" name="interaction" value="pd" cy:editable="false"/>
  </edge>
  <edge label="VND7 (pd) MYB46" source="-75" target="-71">
    <att type="string" name="canonicalName" value="VND7 (pd) MYB46"/>
    <att type="string" name="interaction" value="pd" cy:editable="false"/>
  </edge>
  <edge label="VND7 (pd) MYB83" source="-75" target="-74">
    <att type="string" name="canonicalName" value="VND7 (pd) MYB83"/>
    <att type="string" name="interaction" value="pd" cy:editable="false"/>
  </edge>
  <edge label="MYB83 (pd) CCoAOMT1" source="-74" target="-85">
    <att type="string" name="canonicalName" value="MYB83 (pd) CCoAOMT1"/>
    <att type="string" name="edge.color" value="255,0,0"/>
    <att type="string" name="interaction" value="pd" cy:editable="false"/>
  </edge>
  <edge label="MYB83 (pd) 4CL1" source="-74" target="-79">
    <att type="string" name="canonicalName" value="MYB83 (pd) 4CL1"/>
    <att type="string" name="interaction" value="pd" cy:editable="false"/>
  </edge>
  <edge label="MYB83 (pd) MYB85" source="-74" target="-110">
    <att type="string" name="canonicalName" value="MYB83 (pd) MYB85"/>
    <att type="string" name="interaction" value="pd" cy:editable="false"/>
  </edge>
  <edge label="MYB83 (pd) MYB69" source="-74" target="-96">
    <att type="string" name="canonicalName" value="MYB83 (pd) MYB69"/>
    <att type="string" name="interaction" value="pd" cy:editable="false"/>
  </edge>
  <edge label="MYB83 (pd) IRX9" source="-74" target="-104">
    <att type="string" name="canonicalName" value="MYB83 (pd) IRX9"/>
    <att type="string" name="interaction" value="pd" cy:editable="false"/>
  </edge>
  <edge label="MYB83 (pd) IRX8" source="-74" target="-103">
    <att type="string" name="canonicalName" value="MYB83 (pd) IRX8"/>
    <att type="string" name="edge.targetArrowShape" value="DELTA"/>
    <att type="string" name="interaction" value="pd" cy:editable="false"/>
  </edge>
  <edge label="MYB83 (pd) FRA8" source="-74" target="-109">
    <att type="string" name="canonicalName" value="MYB83 (pd) FRA8"/>
    <att type="string" name="interaction" value="pd" cy:editable="false"/>
  </edge>
  <edge label="MYB83 (pd) MYB63" source="-74" target="-80">
    <att type="string" name="canonicalName" value="MYB83 (pd) MYB63"/>
    <att type="string" name="edge.color" value="255,0,0"/>
    <att type="string" name="interaction" value="pd" cy:editable="false"/>
  </edge>
  <edge label="MYB83 (pd) MYB58" source="-74" target="-78">
    <att type="string" name="canonicalName" value="MYB83 (pd) MYB58"/>
    <att type="string" name="interaction" value="pd" cy:editable="false"/>
  </edge>
  <edge label="MYB83 (pd) MYB54" source="-74" target="-95">
    <att type="string" name="canonicalName" value="MYB83 (pd) MYB54"/>
    <att type="string" name="edge.color" value="255,0,0"/>
    <att type="string" name="interaction" value="pd" cy:editable="false"/>
  </edge>
  <edge label="MYB83 (pd) MYB52" source="-74" target="-94">
    <att type="string" name="canonicalName" value="MYB83 (pd) MYB52"/>
    <att type="string" name="edge.color" value="255,0,0"/>
    <att type="string" name="interaction" value="pd" cy:editable="false"/>
  </edge>
  <edge label="MYB83 (pd) MYB43" source="-74" target="-93">
    <att type="string" name="canonicalName" value="MYB83 (pd) MYB43"/>
    <att type="string" name="interaction" value="pd" cy:editable="false"/>
  </edge>
  <edge label="MYB83 (pd) MYB42" source="-74" target="-92">
    <att type="string" name="canonicalName" value="MYB83 (pd) MYB42"/>
    <att type="string" name="interaction" value="pd" cy:editable="false"/>
  </edge>
  <edge label="MYB83 (pd) MYB20" source="-74" target="-2">
    <att type="string" name="canonicalName" value="MYB83 (pd) MYB20"/>
    <att type="string" name="interaction" value="pd" cy:editable="false"/>
  </edge>
  <edge label="MYB83 (pd) CesA8" source="-74" target="-98">
    <att type="string" name="canonicalName" value="MYB83 (pd) CesA8"/>
    <att type="string" name="interaction" value="pd" cy:editable="false"/>
  </edge>
  <edge label="MYB83 (pd) CesA7" source="-74" target="-102">
    <att type="string" name="canonicalName" value="MYB83 (pd) CesA7"/>
    <att type="string" name="interaction" value="pd" cy:editable="false"/>
  </edge>
  <edge label="MYB83 (pd) CesA4" source="-74" target="-101">
    <att type="string" name="canonicalName" value="MYB83 (pd) CesA4"/>
    <att type="string" name="interaction" value="pd" cy:editable="false"/>
  </edge>
  <edge label="MYB83 (pd) MYB103" source="-74" target="-69">
    <att type="string" name="canonicalName" value="MYB83 (pd) MYB103"/>
    <att type="string" name="interaction" value="pd" cy:editable="false"/>
  </edge>
  <edge label="MYB83 (pd) SND3" source="-74" target="-68">
    <att type="string" name="canonicalName" value="MYB83 (pd) SND3"/>
    <att type="string" name="interaction" value="pd" cy:editable="false"/>
  </edge>
  <edge label="MYB83 (pd) SND2" source="-74" target="-91">
    <att type="string" name="canonicalName" value="MYB83 (pd) SND2"/>
    <att type="string" name="interaction" value="pd" cy:editable="false"/>
  </edge>
  <edge label="MYB83 (pd) KNAT7" source="-74" target="-70">
    <att type="string" name="canonicalName" value="MYB83 (pd) KNAT7"/>
    <att type="string" name="edge.color" value="255,0,0"/>
    <att type="string" name="interaction" value="pd" cy:editable="false"/>
  </edge>
  <edge label="VND6 (pd) KNAT7" source="-73" target="-70">
    <att type="string" name="canonicalName" value="VND6 (pd) KNAT7"/>
    <att type="string" name="interaction" value="pd" cy:editable="false"/>
  </edge>
  <edge label="VND6 (pd) MYB103" source="-73" target="-69">
    <att type="string" name="canonicalName" value="VND6 (pd) MYB103"/>
    <att type="string" name="interaction" value="pd" cy:editable="false"/>
  </edge>
  <edge label="VND6 (pd) SND3" source="-73" target="-68">
    <att type="string" name="canonicalName" value="VND6 (pd) SND3"/>
    <att type="string" name="interaction" value="pd" cy:editable="false"/>
  </edge>
  <edge label="VND6 (pd) MYB46" source="-73" target="-71">
    <att type="string" name="canonicalName" value="VND6 (pd) MYB46"/>
    <att type="string" name="interaction" value="pd" cy:editable="false"/>
  </edge>
  <edge label="VND6 (pd) MYB83" source="-73" target="-74">
    <att type="string" name="canonicalName" value="VND6 (pd) MYB83"/>
    <att type="string" name="interaction" value="pd" cy:editable="false"/>
  </edge>
  <edge label="C3H14 (pd) MYB32" source="-72" target="-99">
    <att type="string" name="canonicalName" value="C3H14 (pd) MYB32"/>
    <att type="string" name="interaction" value="pd" cy:editable="false"/>
  </edge>
  <edge label="C3H14 (pd) LAC10" source="-72" target="-106">
    <att type="string" name="canonicalName" value="C3H14 (pd) LAC10"/>
    <att type="string" name="interaction" value="pd" cy:editable="false"/>
  </edge>
  <edge label="C3H14 (pd) PAL4" source="-72" target="-105">
    <att type="string" name="canonicalName" value="C3H14 (pd) PAL4"/>
    <att type="string" name="interaction" value="pd" cy:editable="false"/>
  </edge>
  <edge label="C3H14 (pd) IRX9" source="-72" target="-104">
    <att type="string" name="canonicalName" value="C3H14 (pd) IRX9"/>
    <att type="string" name="interaction" value="pd" cy:editable="false"/>
  </edge>
  <edge label="C3H14 (pd) IRX8" source="-72" target="-103">
    <att type="string" name="canonicalName" value="C3H14 (pd) IRX8"/>
    <att type="string" name="interaction" value="pd" cy:editable="false"/>
  </edge>
  <edge label="C3H14 (pd) CesA8" source="-72" target="-98">
    <att type="string" name="canonicalName" value="C3H14 (pd) CesA8"/>
    <att type="string" name="interaction" value="pd" cy:editable="false"/>
  </edge>
  <edge label="C3H14 (pd) CesA7" source="-72" target="-102">
    <att type="string" name="canonicalName" value="C3H14 (pd) CesA7"/>
    <att type="string" name="interaction" value="pd" cy:editable="false"/>
  </edge>
  <edge label="C3H14 (pd) CesA4" source="-72" target="-101">
    <att type="string" name="canonicalName" value="C3H14 (pd) CesA4"/>
    <att type="string" name="interaction" value="pd" cy:editable="false"/>
  </edge>
  <edge label="C3H14 (pd) MYB52" source="-72" target="-94">
    <att type="string" name="canonicalName" value="C3H14 (pd) MYB52"/>
    <att type="string" name="interaction" value="pd" cy:editable="false"/>
  </edge>
  <edge label="C3H14 (pd) MYB63" source="-72" target="-80">
    <att type="string" name="canonicalName" value="C3H14 (pd) MYB63"/>
    <att type="string" name="interaction" value="pd" cy:editable="false"/>
  </edge>
  <edge label="MYB46 (pd) MYB63" source="-71" target="-80">
    <att type="string" name="canonicalName" value="MYB46 (pd) MYB63"/>
    <att type="string" name="edge.color" value="255,0,0"/>
    <att type="string" name="interaction" value="pd" cy:editable="false"/>
  </edge>
  <edge label="MYB46 (pd) MYB54" source="-71" target="-95">
    <att type="string" name="canonicalName" value="MYB46 (pd) MYB54"/>
    <att type="string" name="edge.color" value="255,0,0"/>
    <att type="string" name="interaction" value="pd" cy:editable="false"/>
  </edge>
  <edge label="MYB46 (pd) MYB4" source="-71" target="-107">
    <att type="string" name="canonicalName" value="MYB46 (pd) MYB4"/>
    <att type="string" name="edge.color" value="255,0,0"/>
    <att type="string" name="interaction" value="pd" cy:editable="false"/>
  </edge>
  <edge label="MYB46 (pd) LAC10" source="-71" target="-106">
    <att type="string" name="canonicalName" value="MYB46 (pd) LAC10"/>
    <att type="string" name="interaction" value="pd" cy:editable="false"/>
  </edge>
  <edge label="MYB46 (pd) CCoAOMT1" source="-71" target="-85">
    <att type="string" name="canonicalName" value="MYB46 (pd) CCoAOMT1"/>
    <att type="string" name="edge.color" value="255,0,0"/>
    <att type="string" name="interaction" value="pd" cy:editable="false"/>
  </edge>
  <edge label="MYB46 (pd) PAL4" source="-71" target="-105">
    <att type="string" name="canonicalName" value="MYB46 (pd) PAL4"/>
    <att type="string" name="interaction" value="pd" cy:editable="false"/>
  </edge>
  <edge label="MYB46 (pd) IRX9" source="-71" target="-104">
    <att type="string" name="canonicalName" value="MYB46 (pd) IRX9"/>
    <att type="string" name="interaction" value="pd" cy:editable="false"/>
  </edge>
  <edge label="MYB46 (pd) IRX8" source="-71" target="-103">
    <att type="string" name="canonicalName" value="MYB46 (pd) IRX8"/>
    <att type="string" name="interaction" value="pd" cy:editable="false"/>
  </edge>
  <edge label="MYB46 (pd) CesA8" source="-71" target="-98">
    <att type="string" name="canonicalName" value="MYB46 (pd) CesA8"/>
    <att type="string" name="edge.color" value="255,0,0"/>
    <att type="string" name="interaction" value="pd" cy:editable="false"/>
  </edge>
  <edge label="MYB46 (pd) CesA7" source="-71" target="-102">
    <att type="string" name="canonicalName" value="MYB46 (pd) CesA7"/>
    <att type="string" name="edge.color" value="255,0,0"/>
    <att type="string" name="interaction" value="pd" cy:editable="false"/>
  </edge>
  <edge label="MYB46 (pd) CesA4" source="-71" target="-101">
    <att type="string" name="canonicalName" value="MYB46 (pd) CesA4"/>
    <att type="string" name="edge.color" value="255,0,0"/>
    <att type="string" name="interaction" value="pd" cy:editable="false"/>
  </edge>
  <edge label="MYB46 (pd) MYB52" source="-71" target="-94">
    <att type="string" name="canonicalName" value="MYB46 (pd) MYB52"/>
    <att type="string" name="edge.color" value="255,0,0"/>
    <att type="string" name="interaction" value="pd" cy:editable="false"/>
  </edge>
  <edge label="MYB46 (pd) KNAT7" source="-71" target="-70">
    <att type="string" name="canonicalName" value="MYB46 (pd) KNAT7"/>
    <att type="string" name="edge.color" value="255,0,0"/>
    <att type="string" name="interaction" value="pd" cy:editable="false"/>
  </edge>
  <edge label="MYB46 (pd) MYB-R" source="-71" target="-100">
    <att type="string" name="canonicalName" value="MYB46 (pd) MYB-R"/>
    <att type="string" name="interaction" value="pd" cy:editable="false"/>
  </edge>
  <edge label="MYB46 (pd) MYB32" source="-71" target="-99">
    <att type="string" name="canonicalName" value="MYB46 (pd) MYB32"/>
    <att type="string" name="edge.color" value="255,0,0"/>
    <att type="string" name="interaction" value="pd" cy:editable="false"/>
  </edge>
  <edge label="MYB46 (pd) MYB7" source="-71" target="-115">
    <att type="string" name="canonicalName" value="MYB46 (pd) MYB7"/>
    <att type="string" name="edge.color" value="255,0,0"/>
    <att type="string" name="interaction" value="pd" cy:editable="false"/>
  </edge>
  <edge label="MYB46 (pd) MYB58" source="-71" target="-78">
    <att type="string" name="canonicalName" value="MYB46 (pd) MYB58"/>
    <att type="string" name="edge.color" value="255,0,0"/>
    <att type="string" name="interaction" value="pd" cy:editable="false"/>
  </edge>
  <edge label="MYB46 (pd) C3H14" source="-71" target="-72">
    <att type="string" name="canonicalName" value="MYB46 (pd) C3H14"/>
    <att type="string" name="interaction" value="pd" cy:editable="false"/>
  </edge>
  <edge label="MYB103 (pd) CesA8" source="-69" target="-98">
    <att type="string" name="canonicalName" value="MYB103 (pd) CesA8"/>
    <att type="string" name="interaction" value="pd" cy:editable="false"/>
  </edge>
  <edge label="SND3 (pd) CesA8" source="-68" target="-98">
    <att type="string" name="canonicalName" value="SND3 (pd) CesA8"/>
    <att type="string" name="interaction" value="pd" cy:editable="false"/>
  </edge>
  <edge label="SND1 (pd) LAC10" source="-67" target="-106">
    <att type="string" name="canonicalName" value="SND1 (pd) LAC10"/>
    <att type="string" name="interaction" value="pd" cy:editable="false"/>
  </edge>
  <edge label="SND1 (pd) CCoAOMT1" source="-67" target="-85">
    <att type="string" name="canonicalName" value="SND1 (pd) CCoAOMT1"/>
    <att type="string" name="interaction" value="pd" cy:editable="false"/>
  </edge>
  <edge label="SND1 (pd) PAL4" source="-67" target="-105">
    <att type="string" name="canonicalName" value="SND1 (pd) PAL4"/>
    <att type="string" name="interaction" value="pd" cy:editable="false"/>
  </edge>
  <edge label="SND1 (pd) IRX9" source="-67" target="-104">
    <att type="string" name="canonicalName" value="SND1 (pd) IRX9"/>
    <att type="string" name="interaction" value="pd" cy:editable="false"/>
  </edge>
  <edge label="SND1 (pd) IRX8" source="-67" target="-103">
    <att type="string" name="canonicalName" value="SND1 (pd) IRX8"/>
    <att type="string" name="interaction" value="pd" cy:editable="false"/>
  </edge>
  <edge label="SND1 (pd) CesA8" source="-67" target="-98">
    <att type="string" name="canonicalName" value="SND1 (pd) CesA8"/>
    <att type="string" name="interaction" value="pd" cy:editable="false"/>
  </edge>
  <edge label="SND1 (pd) CesA7" source="-67" target="-102">
    <att type="string" name="canonicalName" value="SND1 (pd) CesA7"/>
    <att type="string" name="interaction" value="pd" cy:editable="false"/>
  </edge>
  <edge label="SND1 (pd) CesA4" source="-67" target="-101">
    <att type="string" name="canonicalName" value="SND1 (pd) CesA4"/>
    <att type="string" name="interaction" value="pd" cy:editable="false"/>
  </edge>
  <edge label="SND1 (pd) MYB20" source="-67" target="-2">
    <att type="string" name="canonicalName" value="SND1 (pd) MYB20"/>
    <att type="string" name="interaction" value="pd" cy:editable="false"/>
  </edge>
  <edge label="SND1 (pd) MYB69" source="-67" target="-96">
    <att type="string" name="canonicalName" value="SND1 (pd) MYB69"/>
    <att type="string" name="edge.targetArrowShape" value="DELTA"/>
    <att type="string" name="interaction" value="pd" cy:editable="false"/>
  </edge>
  <edge label="SND1 (pd) MYB54" source="-67" target="-95">
    <att type="string" name="canonicalName" value="SND1 (pd) MYB54"/>
    <att type="string" name="interaction" value="pd" cy:editable="false"/>
  </edge>
  <edge label="SND1 (pd) MYB52" source="-67" target="-94">
    <att type="string" name="canonicalName" value="SND1 (pd) MYB52"/>
    <att type="string" name="interaction" value="pd" cy:editable="false"/>
  </edge>
  <edge label="SND1 (pd) MYB43" source="-67" target="-93">
    <att type="string" name="canonicalName" value="SND1 (pd) MYB43"/>
    <att type="string" name="interaction" value="pd" cy:editable="false"/>
  </edge>
  <edge label="SND1 (pd) MYB42" source="-67" target="-92">
    <att type="string" name="canonicalName" value="SND1 (pd) MYB42"/>
    <att type="string" name="interaction" value="pd" cy:editable="false"/>
  </edge>
  <edge label="SND1 (pd) SND2" source="-67" target="-91">
    <att type="string" name="canonicalName" value="SND1 (pd) SND2"/>
    <att type="string" name="interaction" value="pd" cy:editable="false"/>
  </edge>
  <edge label="SND1 (pd) MYB83" source="-67" target="-74">
    <att type="string" name="canonicalName" value="SND1 (pd) MYB83"/>
    <att type="string" name="interaction" value="pd" cy:editable="false"/>
  </edge>
  <edge label="SND1 (pd) C3H14" source="-67" target="-72">
    <att type="string" name="canonicalName" value="SND1 (pd) C3H14"/>
    <att type="string" name="interaction" value="pd" cy:editable="false"/>
  </edge>
  <edge label="SND1 (pd) MYB46" source="-67" target="-71">
    <att type="string" name="canonicalName" value="SND1 (pd) MYB46"/>
    <att type="string" name="interaction" value="pd" cy:editable="false"/>
  </edge>
  <edge label="SND1 (pd) KNAT7" source="-67" target="-70">
    <att type="string" name="canonicalName" value="SND1 (pd) KNAT7"/>
    <att type="string" name="interaction" value="pd" cy:editable="false"/>
  </edge>
  <edge label="SND1 (pd) MYB103" source="-67" target="-69">
    <att type="string" name="canonicalName" value="SND1 (pd) MYB103"/>
    <att type="string" name="interaction" value="pd" cy:editable="false"/>
  </edge>
  <edge label="SND1 (pd) SND3" source="-67" target="-68">
    <att type="string" name="canonicalName" value="SND1 (pd) SND3"/>
    <att type="string" name="interaction" value="pd" cy:editable="false"/>
  </edge>
</graph>
