# Supplementary material for: Navigating the transcriptional roadmap regulating plant secondary cell wall deposition
Source: Front Plant Sci. 2013 Aug 29;4:325. doi: 10.3389/fpls.2013.00325 (PMC3756741; doi:10.3389/fpls.2013.00325)
Supplement: Additional file 1 — Cytoscape file (.cys) of direct and indirect protein–DNA interactions and protein–protein interactions involved in Arabidopsis SCW transcriptional regulation. Nodes indicate genes, edges indicate interactions. Red edges, known direct protein–DNA interactions; dark blue solid edges, known regulatory relationships of unknown nature; dark blue dashed edges; known indirect regulatory relationships; light blue edges, protein–protein interactions. Structural genes are indicated as square nodes, transcriptional activators as circular nodes, transcriptional repressors as diamond-shaped nodes, and transporter proteins (WAT1) as triangles. Nodes are color-coded according to known biological processes: blue, signaling; green, cellulose biosynthesis; yellow, hemicelluloses biosynthesis; black, programmed cell death; purple, lignin biosynthesis; white, unknown function. Transcriptional regulators colored in orange are involved in the regulation of more than one type of SCW biopolymer. [file 56749_Myburg_Additionalfile1.ZIP › CytoscapeSession-2013_07_14-10_31/session_vizmap.props]

#This file specifies visual mappings for Cytoscape and has been automatically generated.
# WARNING: any changes you make to this file while Cytoscape is running may be overwritten.
# Any changes may make these visual mappings unreadable.
# Please make sure you know what you are doing before modifying this file by hand.
#
#Sun Jul 14 10:31:09 GMT+02:00 2013
edgeAppearanceCalculator.Sample1.defaultEdgeColor=0,0,0
edgeAppearanceCalculator.Sample1.defaultEdgeFont=Default,plain,10
edgeAppearanceCalculator.Sample1.defaultEdgeFontSize=10.0
edgeAppearanceCalculator.Sample1.defaultEdgeLabel=
edgeAppearanceCalculator.Sample1.defaultEdgeLabelColor=0,0,0
edgeAppearanceCalculator.Sample1.defaultEdgeLabelOpacity=255.0
edgeAppearanceCalculator.Sample1.defaultEdgeLabelPosition=C,C,c,0.00,0.00
edgeAppearanceCalculator.Sample1.defaultEdgeLabelWidth=100.0
edgeAppearanceCalculator.Sample1.defaultEdgeLineStyle=SOLID
edgeAppearanceCalculator.Sample1.defaultEdgeLineWidth=1.0
edgeAppearanceCalculator.Sample1.defaultEdgeOpacity=255.0
edgeAppearanceCalculator.Sample1.defaultEdgeSourceArrowColor=0,0,0
edgeAppearanceCalculator.Sample1.defaultEdgeSourceArrowOpacity=255.0
edgeAppearanceCalculator.Sample1.defaultEdgeSourceArrowShape=NONE
edgeAppearanceCalculator.Sample1.defaultEdgeTargetArrowColor=0,0,0
edgeAppearanceCalculator.Sample1.defaultEdgeTargetArrowOpacity=255.0
edgeAppearanceCalculator.Sample1.defaultEdgeTargetArrowShape=NONE
edgeAppearanceCalculator.Sample1.defaultEdgeToolTip=
edgeAppearanceCalculator.Sample1.edgeColorCalculator=BasicDiscrete
edgeAppearanceCalculator.Sample1.edgeLabelCalculator=EdgeLabel
edgeAppearanceCalculator.Sample1.edgeLineStyleCalculator=Sample1-Edge Line Style-Discrete Mapper
edgeAppearanceCalculator.Sample1.nodeSizeLocked=true
edgeAppearanceCalculator.Solid.defaultEdgeColor=204,204,204
edgeAppearanceCalculator.Solid.defaultEdgeFont=SanSerif,plain,10
edgeAppearanceCalculator.Solid.defaultEdgeFontSize=10.0
edgeAppearanceCalculator.Solid.defaultEdgeLabel=
edgeAppearanceCalculator.Solid.defaultEdgeLabelColor=102,102,102
edgeAppearanceCalculator.Solid.defaultEdgeLabelOpacity=190.0
edgeAppearanceCalculator.Solid.defaultEdgeLabelPosition=C,C,c,0.00,0.00
edgeAppearanceCalculator.Solid.defaultEdgeLabelWidth=100.0
edgeAppearanceCalculator.Solid.defaultEdgeLineStyle=SOLID
edgeAppearanceCalculator.Solid.defaultEdgeLineWidth=12.0
edgeAppearanceCalculator.Solid.defaultEdgeOpacity=255.0
edgeAppearanceCalculator.Solid.defaultEdgeSourceArrowColor=0,0,0
edgeAppearanceCalculator.Solid.defaultEdgeSourceArrowOpacity=255.0
edgeAppearanceCalculator.Solid.defaultEdgeSourceArrowShape=NONE
edgeAppearanceCalculator.Solid.defaultEdgeTargetArrowColor=0,0,0
edgeAppearanceCalculator.Solid.defaultEdgeTargetArrowOpacity=255.0
edgeAppearanceCalculator.Solid.defaultEdgeTargetArrowShape=NONE
edgeAppearanceCalculator.Solid.defaultEdgeToolTip=
edgeAppearanceCalculator.Solid.edgeLabelCalculator=Solid-Edge Label-Passthrough Mapper
edgeAppearanceCalculator.Solid.nodeSizeLocked=true
edgeAppearanceCalculator.Universe.defaultEdgeColor=255,255,255
edgeAppearanceCalculator.Universe.defaultEdgeFont=SanSerif,plain,10
edgeAppearanceCalculator.Universe.defaultEdgeFontSize=10.0
edgeAppearanceCalculator.Universe.defaultEdgeLabel=
edgeAppearanceCalculator.Universe.defaultEdgeLabelColor=0,0,0
edgeAppearanceCalculator.Universe.defaultEdgeLabelOpacity=255.0
edgeAppearanceCalculator.Universe.defaultEdgeLabelPosition=C,C,c,0.00,0.00
edgeAppearanceCalculator.Universe.defaultEdgeLabelWidth=100.0
edgeAppearanceCalculator.Universe.defaultEdgeLineStyle=LONG_DASH
edgeAppearanceCalculator.Universe.defaultEdgeLineWidth=3.0
edgeAppearanceCalculator.Universe.defaultEdgeOpacity=100.0
edgeAppearanceCalculator.Universe.defaultEdgeSourceArrowColor=0,0,0
edgeAppearanceCalculator.Universe.defaultEdgeSourceArrowOpacity=255.0
edgeAppearanceCalculator.Universe.defaultEdgeSourceArrowShape=NONE
edgeAppearanceCalculator.Universe.defaultEdgeTargetArrowColor=0,0,0
edgeAppearanceCalculator.Universe.defaultEdgeTargetArrowOpacity=255.0
edgeAppearanceCalculator.Universe.defaultEdgeTargetArrowShape=NONE
edgeAppearanceCalculator.Universe.defaultEdgeToolTip=
edgeAppearanceCalculator.Universe.nodeSizeLocked=true
edgeAppearanceCalculator.default.defaultEdgeColor=0,0,255
edgeAppearanceCalculator.default.defaultEdgeFont=Default,plain,10
edgeAppearanceCalculator.default.defaultEdgeFontSize=10.0
edgeAppearanceCalculator.default.defaultEdgeLabel=
edgeAppearanceCalculator.default.defaultEdgeLabelColor=0,0,0
edgeAppearanceCalculator.default.defaultEdgeLabelOpacity=255.0
edgeAppearanceCalculator.default.defaultEdgeLabelPosition=C,C,c,0.00,0.00
edgeAppearanceCalculator.default.defaultEdgeLabelWidth=100.0
edgeAppearanceCalculator.default.defaultEdgeLineStyle=SOLID
edgeAppearanceCalculator.default.defaultEdgeLineWidth=1.5
edgeAppearanceCalculator.default.defaultEdgeOpacity=255.0
edgeAppearanceCalculator.default.defaultEdgeSourceArrowColor=0,0,0
edgeAppearanceCalculator.default.defaultEdgeSourceArrowOpacity=255.0
edgeAppearanceCalculator.default.defaultEdgeSourceArrowShape=NONE
edgeAppearanceCalculator.default.defaultEdgeTargetArrowColor=0,0,0
edgeAppearanceCalculator.default.defaultEdgeTargetArrowOpacity=255.0
edgeAppearanceCalculator.default.defaultEdgeTargetArrowShape=NONE
edgeAppearanceCalculator.default.defaultEdgeToolTip=
edgeAppearanceCalculator.default.edgeColorCalculator=default-Edge Color-Discrete Mapper
edgeAppearanceCalculator.default.edgeLineStyleCalculator=default-Edge Line Style-Discrete Mapper
edgeAppearanceCalculator.default.edgeTargetArrowShapeCalculator=default-Edge Target Arrow Shape-Discrete Mapper
edgeAppearanceCalculator.default.nodeSizeLocked=true
edgeColorCalculator.BasicDiscrete.mapping.controller=interaction
edgeColorCalculator.BasicDiscrete.mapping.controllerType=4
edgeColorCalculator.BasicDiscrete.mapping.map.pd=255,0,51
edgeColorCalculator.BasicDiscrete.mapping.map.pp=0,204,0
edgeColorCalculator.BasicDiscrete.mapping.type=DiscreteMapping
edgeColorCalculator.BasicDiscrete.visualPropertyType=EDGE_COLOR
edgeColorCalculator.default-Edge\ Color-Discrete\ Mapper.mapping.controller=ID
edgeColorCalculator.default-Edge\ Color-Discrete\ Mapper.mapping.controllerType=-1
edgeColorCalculator.default-Edge\ Color-Discrete\ Mapper.mapping.map.MYB46\ (pd)\ C3H14=255,0,0
edgeColorCalculator.default-Edge\ Color-Discrete\ Mapper.mapping.map.MYB58\ (pd)\ 4CL1=255,0,0
edgeColorCalculator.default-Edge\ Color-Discrete\ Mapper.mapping.map.MYB58\ (pd)\ C3H1=255,0,0
edgeColorCalculator.default-Edge\ Color-Discrete\ Mapper.mapping.map.MYB58\ (pd)\ C4H=255,0,0
edgeColorCalculator.default-Edge\ Color-Discrete\ Mapper.mapping.map.MYB58\ (pd)\ CAD6=255,0,0
edgeColorCalculator.default-Edge\ Color-Discrete\ Mapper.mapping.map.MYB58\ (pd)\ CCR1=255,0,0
edgeColorCalculator.default-Edge\ Color-Discrete\ Mapper.mapping.map.MYB58\ (pd)\ CCoAOMT1=255,0,0
edgeColorCalculator.default-Edge\ Color-Discrete\ Mapper.mapping.map.MYB58\ (pd)\ COMT=255,0,0
edgeColorCalculator.default-Edge\ Color-Discrete\ Mapper.mapping.map.MYB58\ (pd)\ F5H1=255,0,0
edgeColorCalculator.default-Edge\ Color-Discrete\ Mapper.mapping.map.MYB58\ (pd)\ LAC4=0,0,255
edgeColorCalculator.default-Edge\ Color-Discrete\ Mapper.mapping.map.MYB58\ (pd)\ PAL1=255,0,0
edgeColorCalculator.default-Edge\ Color-Discrete\ Mapper.mapping.map.MYB63\ (pd)\ 4CL1=255,0,0
edgeColorCalculator.default-Edge\ Color-Discrete\ Mapper.mapping.map.MYB63\ (pd)\ LAC4=255,0,0
edgeColorCalculator.default-Edge\ Color-Discrete\ Mapper.mapping.map.NST1\ (pd)\ KNAT7=255,0,0
edgeColorCalculator.default-Edge\ Color-Discrete\ Mapper.mapping.map.NST1\ (pd)\ MYB103=255,0,0
edgeColorCalculator.default-Edge\ Color-Discrete\ Mapper.mapping.map.NST1\ (pd)\ MYB46=255,0,0
edgeColorCalculator.default-Edge\ Color-Discrete\ Mapper.mapping.map.NST1\ (pd)\ MYB83=255,0,0
edgeColorCalculator.default-Edge\ Color-Discrete\ Mapper.mapping.map.NST2\ (pd)\ KNAT7=255,0,0
edgeColorCalculator.default-Edge\ Color-Discrete\ Mapper.mapping.map.NST2\ (pd)\ MYB103=255,0,0
edgeColorCalculator.default-Edge\ Color-Discrete\ Mapper.mapping.map.NST2\ (pd)\ MYB46=255,0,0
edgeColorCalculator.default-Edge\ Color-Discrete\ Mapper.mapping.map.NST2\ (pd)\ MYB83=255,0,0
edgeColorCalculator.default-Edge\ Color-Discrete\ Mapper.mapping.map.NST2\ (pd)\ SND3=255,0,0
edgeColorCalculator.default-Edge\ Color-Discrete\ Mapper.mapping.map.SND1\ (pd)\ C3H14=255,0,0
edgeColorCalculator.default-Edge\ Color-Discrete\ Mapper.mapping.map.SND1\ (pd)\ KNAT7=255,0,0
edgeColorCalculator.default-Edge\ Color-Discrete\ Mapper.mapping.map.SND1\ (pd)\ MYB103=255,0,0
edgeColorCalculator.default-Edge\ Color-Discrete\ Mapper.mapping.map.SND1\ (pd)\ MYB46=255,0,0
edgeColorCalculator.default-Edge\ Color-Discrete\ Mapper.mapping.map.SND1\ (pd)\ MYB83=255,0,0
edgeColorCalculator.default-Edge\ Color-Discrete\ Mapper.mapping.map.SND1\ (pd)\ SND3=255,0,0
edgeColorCalculator.default-Edge\ Color-Discrete\ Mapper.mapping.map.VND6\ (pd)\ KNAT7=255,0,0
edgeColorCalculator.default-Edge\ Color-Discrete\ Mapper.mapping.map.VND6\ (pd)\ MYB103=255,0,0
edgeColorCalculator.default-Edge\ Color-Discrete\ Mapper.mapping.map.VND6\ (pd)\ MYB46=255,0,0
edgeColorCalculator.default-Edge\ Color-Discrete\ Mapper.mapping.map.VND6\ (pd)\ MYB83=255,0,0
edgeColorCalculator.default-Edge\ Color-Discrete\ Mapper.mapping.map.VND6\ (pd)\ SND3=255,0,0
edgeColorCalculator.default-Edge\ Color-Discrete\ Mapper.mapping.map.VND7\ (pd)\ KNAT7=255,0,0
edgeColorCalculator.default-Edge\ Color-Discrete\ Mapper.mapping.map.VND7\ (pd)\ MYB103=255,0,0
edgeColorCalculator.default-Edge\ Color-Discrete\ Mapper.mapping.map.VND7\ (pd)\ MYB46=255,0,0
edgeColorCalculator.default-Edge\ Color-Discrete\ Mapper.mapping.map.VND7\ (pd)\ MYB83=255,0,0
edgeColorCalculator.default-Edge\ Color-Discrete\ Mapper.mapping.map.VND7\ (pd)\ SND3=255,0,0
edgeColorCalculator.default-Edge\ Color-Discrete\ Mapper.mapping.type=DiscreteMapping
edgeColorCalculator.default-Edge\ Color-Discrete\ Mapper.visualPropertyType=EDGE_COLOR
edgeLabelCalculator.EdgeLabel.mapping.controller=interaction
edgeLabelCalculator.EdgeLabel.mapping.type=PassThroughMapping
edgeLabelCalculator.EdgeLabel.visualPropertyType=EDGE_LABEL
edgeLabelCalculator.Solid-Edge\ Label-Passthrough\ Mapper.mapping.controller=interaction
edgeLabelCalculator.Solid-Edge\ Label-Passthrough\ Mapper.mapping.type=PassThroughMapping
edgeLabelCalculator.Solid-Edge\ Label-Passthrough\ Mapper.visualPropertyType=EDGE_LABEL
edgeLineStyleCalculator.Edge\ Line\ Style-Discrete\ Mapper.mapping.controller=ID
edgeLineStyleCalculator.Edge\ Line\ Style-Discrete\ Mapper.mapping.controllerType=-1
edgeLineStyleCalculator.Edge\ Line\ Style-Discrete\ Mapper.mapping.type=DiscreteMapping
edgeLineStyleCalculator.Edge\ Line\ Style-Discrete\ Mapper.visualPropertyType=EDGE_LINE_STYLE
edgeLineStyleCalculator.Sample1-Edge\ Line\ Style-Discrete\ Mapper.mapping.controller=interaction
edgeLineStyleCalculator.Sample1-Edge\ Line\ Style-Discrete\ Mapper.mapping.controllerType=4
edgeLineStyleCalculator.Sample1-Edge\ Line\ Style-Discrete\ Mapper.mapping.map.pd=LONG_DASH
edgeLineStyleCalculator.Sample1-Edge\ Line\ Style-Discrete\ Mapper.mapping.map.pp=SOLID
edgeLineStyleCalculator.Sample1-Edge\ Line\ Style-Discrete\ Mapper.mapping.type=DiscreteMapping
edgeLineStyleCalculator.Sample1-Edge\ Line\ Style-Discrete\ Mapper.visualPropertyType=EDGE_LINE_STYLE
edgeLineStyleCalculator.default-Edge\ Line\ Style-Discrete\ Mapper.mapping.controller=canonicalName
edgeLineStyleCalculator.default-Edge\ Line\ Style-Discrete\ Mapper.mapping.controllerType=4
edgeLineStyleCalculator.default-Edge\ Line\ Style-Discrete\ Mapper.mapping.map.C3H14\ (pd)\ CesA4=SOLID
edgeLineStyleCalculator.default-Edge\ Line\ Style-Discrete\ Mapper.mapping.map.NST1\ (pd)\ SND3=LONG_DASH
edgeLineStyleCalculator.default-Edge\ Line\ Style-Discrete\ Mapper.mapping.map.SND1\ (pd)\ MYB20=LONG_DASH
edgeLineStyleCalculator.default-Edge\ Line\ Style-Discrete\ Mapper.mapping.map.SND1\ (pd)\ MYB42=LONG_DASH
edgeLineStyleCalculator.default-Edge\ Line\ Style-Discrete\ Mapper.mapping.map.SND1\ (pd)\ MYB43=LONG_DASH
edgeLineStyleCalculator.default-Edge\ Line\ Style-Discrete\ Mapper.mapping.map.SND1\ (pd)\ MYB52=LONG_DASH
edgeLineStyleCalculator.default-Edge\ Line\ Style-Discrete\ Mapper.mapping.map.SND1\ (pd)\ MYB54=LONG_DASH
edgeLineStyleCalculator.default-Edge\ Line\ Style-Discrete\ Mapper.mapping.map.SND1\ (pd)\ MYB69=LONG_DASH
edgeLineStyleCalculator.default-Edge\ Line\ Style-Discrete\ Mapper.mapping.map.SND1\ (pd)\ SND2=LONG_DASH
edgeLineStyleCalculator.default-Edge\ Line\ Style-Discrete\ Mapper.mapping.type=DiscreteMapping
edgeLineStyleCalculator.default-Edge\ Line\ Style-Discrete\ Mapper.visualPropertyType=EDGE_LINE_STYLE
edgeTargetArrowShapeCalculator.Edge\ Target\ Arrow\ Shape-Discrete\ Mapper.mapping.controller=ID
edgeTargetArrowShapeCalculator.Edge\ Target\ Arrow\ Shape-Discrete\ Mapper.mapping.controllerType=-1
edgeTargetArrowShapeCalculator.Edge\ Target\ Arrow\ Shape-Discrete\ Mapper.mapping.type=DiscreteMapping
edgeTargetArrowShapeCalculator.Edge\ Target\ Arrow\ Shape-Discrete\ Mapper.visualPropertyType=EDGE_TGTARROW_SHAPE
edgeTargetArrowShapeCalculator.Edge\ Target\ Arrow\ Shape-Passthrough\ Mapper.mapping.controller=ID
edgeTargetArrowShapeCalculator.Edge\ Target\ Arrow\ Shape-Passthrough\ Mapper.mapping.type=PassThroughMapping
edgeTargetArrowShapeCalculator.Edge\ Target\ Arrow\ Shape-Passthrough\ Mapper.visualPropertyType=EDGE_TGTARROW_SHAPE
edgeTargetArrowShapeCalculator.default-Edge\ Target\ Arrow\ Shape-Discrete\ Mapper.mapping.controller=interaction
edgeTargetArrowShapeCalculator.default-Edge\ Target\ Arrow\ Shape-Discrete\ Mapper.mapping.controllerType=4
edgeTargetArrowShapeCalculator.default-Edge\ Target\ Arrow\ Shape-Discrete\ Mapper.mapping.map.DirectedEdge=T
edgeTargetArrowShapeCalculator.default-Edge\ Target\ Arrow\ Shape-Discrete\ Mapper.mapping.map.pd=ARROW
edgeTargetArrowShapeCalculator.default-Edge\ Target\ Arrow\ Shape-Discrete\ Mapper.mapping.type=DiscreteMapping
edgeTargetArrowShapeCalculator.default-Edge\ Target\ Arrow\ Shape-Discrete\ Mapper.visualPropertyType=EDGE_TGTARROW_SHAPE
edgeTargetArrowShapeCalculator.default-Edge\ Target\ Arrow\ Shape-Passthrough\ Mapper.mapping.controller=ID
edgeTargetArrowShapeCalculator.default-Edge\ Target\ Arrow\ Shape-Passthrough\ Mapper.mapping.type=PassThroughMapping
edgeTargetArrowShapeCalculator.default-Edge\ Target\ Arrow\ Shape-Passthrough\ Mapper.visualPropertyType=EDGE_TGTARROW_SHAPE
globalAppearanceCalculator.Sample1.defaultBackgroundColor=255,255,255
globalAppearanceCalculator.Sample1.defaultEdgeReverseSelectionColor=0,255,0
globalAppearanceCalculator.Sample1.defaultEdgeSelectionColor=255,0,0
globalAppearanceCalculator.Sample1.defaultNodeReverseSelectionColor=0,255,0
globalAppearanceCalculator.Sample1.defaultNodeSelectionColor=255,255,0
globalAppearanceCalculator.Solid.defaultBackgroundColor=255,255,255
globalAppearanceCalculator.Solid.defaultEdgeReverseSelectionColor=0,255,0
globalAppearanceCalculator.Solid.defaultEdgeSelectionColor=255,0,0
globalAppearanceCalculator.Solid.defaultNodeReverseSelectionColor=0,255,0
globalAppearanceCalculator.Solid.defaultNodeSelectionColor=255,255,0
globalAppearanceCalculator.Universe.defaultBackgroundColor=0,0,0
globalAppearanceCalculator.Universe.defaultEdgeReverseSelectionColor=0,255,0
globalAppearanceCalculator.Universe.defaultEdgeSelectionColor=255,0,0
globalAppearanceCalculator.Universe.defaultNodeReverseSelectionColor=0,255,0
globalAppearanceCalculator.Universe.defaultNodeSelectionColor=255,255,0
globalAppearanceCalculator.default.defaultBackgroundColor=204,204,255
globalAppearanceCalculator.default.defaultEdgeReverseSelectionColor=0,255,0
globalAppearanceCalculator.default.defaultEdgeSelectionColor=255,0,0
globalAppearanceCalculator.default.defaultNodeReverseSelectionColor=0,255,0
globalAppearanceCalculator.default.defaultNodeSelectionColor=255,255,0
nodeAppearanceCalculator.Sample1.defaultNodeBorderColor=0,0,0
nodeAppearanceCalculator.Sample1.defaultNodeBorderOpacity=255.0
nodeAppearanceCalculator.Sample1.defaultNodeCustomGraphics1=cytoscape.visual.customgraphic.NullCustomGraphics
nodeAppearanceCalculator.Sample1.defaultNodeCustomGraphics2=cytoscape.visual.customgraphic.NullCustomGraphics
nodeAppearanceCalculator.Sample1.defaultNodeCustomGraphics3=cytoscape.visual.customgraphic.NullCustomGraphics
nodeAppearanceCalculator.Sample1.defaultNodeCustomGraphics4=cytoscape.visual.customgraphic.NullCustomGraphics
nodeAppearanceCalculator.Sample1.defaultNodeCustomGraphics5=cytoscape.visual.customgraphic.NullCustomGraphics
nodeAppearanceCalculator.Sample1.defaultNodeCustomGraphics6=cytoscape.visual.customgraphic.NullCustomGraphics
nodeAppearanceCalculator.Sample1.defaultNodeCustomGraphics7=cytoscape.visual.customgraphic.NullCustomGraphics
nodeAppearanceCalculator.Sample1.defaultNodeCustomGraphics8=cytoscape.visual.customgraphic.NullCustomGraphics
nodeAppearanceCalculator.Sample1.defaultNodeCustomGraphics9=cytoscape.visual.customgraphic.NullCustomGraphics
nodeAppearanceCalculator.Sample1.defaultNodeCustomGraphicsPosition1=C,C,c,0.00,0.00
nodeAppearanceCalculator.Sample1.defaultNodeCustomGraphicsPosition2=C,C,c,0.00,0.00
nodeAppearanceCalculator.Sample1.defaultNodeCustomGraphicsPosition3=C,C,c,0.00,0.00
nodeAppearanceCalculator.Sample1.defaultNodeCustomGraphicsPosition4=C,C,c,0.00,0.00
nodeAppearanceCalculator.Sample1.defaultNodeCustomGraphicsPosition5=C,C,c,0.00,0.00
nodeAppearanceCalculator.Sample1.defaultNodeCustomGraphicsPosition6=C,C,c,0.00,0.00
nodeAppearanceCalculator.Sample1.defaultNodeCustomGraphicsPosition7=C,C,c,0.00,0.00
nodeAppearanceCalculator.Sample1.defaultNodeCustomGraphicsPosition8=C,C,c,0.00,0.00
nodeAppearanceCalculator.Sample1.defaultNodeCustomGraphicsPosition9=C,C,c,0.00,0.00
nodeAppearanceCalculator.Sample1.defaultNodeFillColor=204,204,255
nodeAppearanceCalculator.Sample1.defaultNodeFont=Dialog.bold,plain,12
nodeAppearanceCalculator.Sample1.defaultNodeFontSize=12.0
nodeAppearanceCalculator.Sample1.defaultNodeHight=30.0
nodeAppearanceCalculator.Sample1.defaultNodeLabel=
nodeAppearanceCalculator.Sample1.defaultNodeLabelColor=0,0,0
nodeAppearanceCalculator.Sample1.defaultNodeLabelOpacity=255.0
nodeAppearanceCalculator.Sample1.defaultNodeLabelPosition=C,C,c,0.00,0.00
nodeAppearanceCalculator.Sample1.defaultNodeLabelWidth=100.0
nodeAppearanceCalculator.Sample1.defaultNodeLineStyle=SOLID
nodeAppearanceCalculator.Sample1.defaultNodeLineWidth=0.0
nodeAppearanceCalculator.Sample1.defaultNodeOpacity=255.0
nodeAppearanceCalculator.Sample1.defaultNodeShape=ellipse
nodeAppearanceCalculator.Sample1.defaultNodeShowNestedNetwork=true
nodeAppearanceCalculator.Sample1.defaultNodeSize=40.0
nodeAppearanceCalculator.Sample1.defaultNodeToolTip=
nodeAppearanceCalculator.Sample1.defaultNodeWidth=70.0
nodeAppearanceCalculator.Sample1.nodeLabelCalculator=NodeLabel
nodeAppearanceCalculator.Sample1.nodeSizeLocked=true
nodeAppearanceCalculator.Solid.defaultNodeBorderColor=0,0,0
nodeAppearanceCalculator.Solid.defaultNodeBorderOpacity=255.0
nodeAppearanceCalculator.Solid.defaultNodeCustomGraphics1=cytoscape.visual.customgraphic.NullCustomGraphics
nodeAppearanceCalculator.Solid.defaultNodeCustomGraphics2=cytoscape.visual.customgraphic.NullCustomGraphics
nodeAppearanceCalculator.Solid.defaultNodeCustomGraphics3=cytoscape.visual.customgraphic.NullCustomGraphics
nodeAppearanceCalculator.Solid.defaultNodeCustomGraphics4=cytoscape.visual.customgraphic.NullCustomGraphics
nodeAppearanceCalculator.Solid.defaultNodeCustomGraphics5=cytoscape.visual.customgraphic.NullCustomGraphics
nodeAppearanceCalculator.Solid.defaultNodeCustomGraphics6=cytoscape.visual.customgraphic.NullCustomGraphics
nodeAppearanceCalculator.Solid.defaultNodeCustomGraphics7=cytoscape.visual.customgraphic.NullCustomGraphics
nodeAppearanceCalculator.Solid.defaultNodeCustomGraphics8=cytoscape.visual.customgraphic.NullCustomGraphics
nodeAppearanceCalculator.Solid.defaultNodeCustomGraphics9=cytoscape.visual.customgraphic.NullCustomGraphics
nodeAppearanceCalculator.Solid.defaultNodeCustomGraphicsPosition1=C,C,c,0.00,0.00
nodeAppearanceCalculator.Solid.defaultNodeCustomGraphicsPosition2=C,C,c,0.00,0.00
nodeAppearanceCalculator.Solid.defaultNodeCustomGraphicsPosition3=C,C,c,0.00,0.00
nodeAppearanceCalculator.Solid.defaultNodeCustomGraphicsPosition4=C,C,c,0.00,0.00
nodeAppearanceCalculator.Solid.defaultNodeCustomGraphicsPosition5=C,C,c,0.00,0.00
nodeAppearanceCalculator.Solid.defaultNodeCustomGraphicsPosition6=C,C,c,0.00,0.00
nodeAppearanceCalculator.Solid.defaultNodeCustomGraphicsPosition7=C,C,c,0.00,0.00
nodeAppearanceCalculator.Solid.defaultNodeCustomGraphicsPosition8=C,C,c,0.00,0.00
nodeAppearanceCalculator.Solid.defaultNodeCustomGraphicsPosition9=C,C,c,0.00,0.00
nodeAppearanceCalculator.Solid.defaultNodeFillColor=102,102,102
nodeAppearanceCalculator.Solid.defaultNodeFont=Courier 10 Pitch Bold,plain,12
nodeAppearanceCalculator.Solid.defaultNodeFontSize=18.0
nodeAppearanceCalculator.Solid.defaultNodeHight=30.0
nodeAppearanceCalculator.Solid.defaultNodeLabel=
nodeAppearanceCalculator.Solid.defaultNodeLabelColor=0,0,0
nodeAppearanceCalculator.Solid.defaultNodeLabelOpacity=160.0
nodeAppearanceCalculator.Solid.defaultNodeLabelPosition=S,NW,c,0.00,5.00
nodeAppearanceCalculator.Solid.defaultNodeLabelWidth=100.0
nodeAppearanceCalculator.Solid.defaultNodeLineStyle=SOLID
nodeAppearanceCalculator.Solid.defaultNodeLineWidth=0.0
nodeAppearanceCalculator.Solid.defaultNodeOpacity=255.0
nodeAppearanceCalculator.Solid.defaultNodeShape=ellipse
nodeAppearanceCalculator.Solid.defaultNodeShowNestedNetwork=true
nodeAppearanceCalculator.Solid.defaultNodeSize=40.0
nodeAppearanceCalculator.Solid.defaultNodeToolTip=
nodeAppearanceCalculator.Solid.defaultNodeWidth=70.0
nodeAppearanceCalculator.Solid.nodeLabelCalculator=Solid-Node Label-Passthrough Mapper
nodeAppearanceCalculator.Solid.nodeSizeLocked=true
nodeAppearanceCalculator.Universe.defaultNodeBorderColor=0,0,0
nodeAppearanceCalculator.Universe.defaultNodeBorderOpacity=255.0
nodeAppearanceCalculator.Universe.defaultNodeCustomGraphics1=cytoscape.visual.customgraphic.NullCustomGraphics
nodeAppearanceCalculator.Universe.defaultNodeCustomGraphics2=cytoscape.visual.customgraphic.NullCustomGraphics
nodeAppearanceCalculator.Universe.defaultNodeCustomGraphics3=cytoscape.visual.customgraphic.NullCustomGraphics
nodeAppearanceCalculator.Universe.defaultNodeCustomGraphics4=cytoscape.visual.customgraphic.NullCustomGraphics
nodeAppearanceCalculator.Universe.defaultNodeCustomGraphics5=cytoscape.visual.customgraphic.NullCustomGraphics
nodeAppearanceCalculator.Universe.defaultNodeCustomGraphics6=cytoscape.visual.customgraphic.NullCustomGraphics
nodeAppearanceCalculator.Universe.defaultNodeCustomGraphics7=cytoscape.visual.customgraphic.NullCustomGraphics
nodeAppearanceCalculator.Universe.defaultNodeCustomGraphics8=cytoscape.visual.customgraphic.NullCustomGraphics
nodeAppearanceCalculator.Universe.defaultNodeCustomGraphics9=cytoscape.visual.customgraphic.NullCustomGraphics
nodeAppearanceCalculator.Universe.defaultNodeCustomGraphicsPosition1=C,C,c,0.00,0.00
nodeAppearanceCalculator.Universe.defaultNodeCustomGraphicsPosition2=C,C,c,0.00,0.00
nodeAppearanceCalculator.Universe.defaultNodeCustomGraphicsPosition3=C,C,c,0.00,0.00
nodeAppearanceCalculator.Universe.defaultNodeCustomGraphicsPosition4=C,C,c,0.00,0.00
nodeAppearanceCalculator.Universe.defaultNodeCustomGraphicsPosition5=C,C,c,0.00,0.00
nodeAppearanceCalculator.Universe.defaultNodeCustomGraphicsPosition6=C,C,c,0.00,0.00
nodeAppearanceCalculator.Universe.defaultNodeCustomGraphicsPosition7=C,C,c,0.00,0.00
nodeAppearanceCalculator.Universe.defaultNodeCustomGraphicsPosition8=C,C,c,0.00,0.00
nodeAppearanceCalculator.Universe.defaultNodeCustomGraphicsPosition9=C,C,c,0.00,0.00
nodeAppearanceCalculator.Universe.defaultNodeFillColor=0,0,0
nodeAppearanceCalculator.Universe.defaultNodeFont=Monospaced.bold,plain,12
nodeAppearanceCalculator.Universe.defaultNodeFontSize=20.0
nodeAppearanceCalculator.Universe.defaultNodeHight=30.0
nodeAppearanceCalculator.Universe.defaultNodeLabel=
nodeAppearanceCalculator.Universe.defaultNodeLabelColor=255,255,204
nodeAppearanceCalculator.Universe.defaultNodeLabelOpacity=180.0
nodeAppearanceCalculator.Universe.defaultNodeLabelPosition=C,C,c,0.00,0.00
nodeAppearanceCalculator.Universe.defaultNodeLabelWidth=100.0
nodeAppearanceCalculator.Universe.defaultNodeLineStyle=SOLID
nodeAppearanceCalculator.Universe.defaultNodeLineWidth=0.0
nodeAppearanceCalculator.Universe.defaultNodeOpacity=0.0
nodeAppearanceCalculator.Universe.defaultNodeShape=ellipse
nodeAppearanceCalculator.Universe.defaultNodeShowNestedNetwork=true
nodeAppearanceCalculator.Universe.defaultNodeSize=40.0
nodeAppearanceCalculator.Universe.defaultNodeToolTip=
nodeAppearanceCalculator.Universe.defaultNodeWidth=100.0
nodeAppearanceCalculator.Universe.nodeLabelCalculator=Universe-Node Label-Passthrough Mapper
nodeAppearanceCalculator.Universe.nodeSizeLocked=true
nodeAppearanceCalculator.default.defaultNodeBorderColor=102,102,102
nodeAppearanceCalculator.default.defaultNodeBorderOpacity=255.0
nodeAppearanceCalculator.default.defaultNodeCustomGraphics1=cytoscape.visual.customgraphic.NullCustomGraphics
nodeAppearanceCalculator.default.defaultNodeCustomGraphics2=cytoscape.visual.customgraphic.NullCustomGraphics
nodeAppearanceCalculator.default.defaultNodeCustomGraphics3=cytoscape.visual.customgraphic.NullCustomGraphics
nodeAppearanceCalculator.default.defaultNodeCustomGraphics4=cytoscape.visual.customgraphic.NullCustomGraphics
nodeAppearanceCalculator.default.defaultNodeCustomGraphics5=cytoscape.visual.customgraphic.NullCustomGraphics
nodeAppearanceCalculator.default.defaultNodeCustomGraphics6=cytoscape.visual.customgraphic.NullCustomGraphics
nodeAppearanceCalculator.default.defaultNodeCustomGraphics7=cytoscape.visual.customgraphic.NullCustomGraphics
nodeAppearanceCalculator.default.defaultNodeCustomGraphics8=cytoscape.visual.customgraphic.NullCustomGraphics
nodeAppearanceCalculator.default.defaultNodeCustomGraphics9=cytoscape.visual.customgraphic.NullCustomGraphics
nodeAppearanceCalculator.default.defaultNodeCustomGraphicsPosition1=C,C,c,0.00,0.00
nodeAppearanceCalculator.default.defaultNodeCustomGraphicsPosition2=C,C,c,0.00,0.00
nodeAppearanceCalculator.default.defaultNodeCustomGraphicsPosition3=C,C,c,0.00,0.00
nodeAppearanceCalculator.default.defaultNodeCustomGraphicsPosition4=C,C,c,0.00,0.00
nodeAppearanceCalculator.default.defaultNodeCustomGraphicsPosition5=C,C,c,0.00,0.00
nodeAppearanceCalculator.default.defaultNodeCustomGraphicsPosition6=C,C,c,0.00,0.00
nodeAppearanceCalculator.default.defaultNodeCustomGraphicsPosition7=C,C,c,0.00,0.00
nodeAppearanceCalculator.default.defaultNodeCustomGraphicsPosition8=C,C,c,0.00,0.00
nodeAppearanceCalculator.default.defaultNodeCustomGraphicsPosition9=C,C,c,0.00,0.00
nodeAppearanceCalculator.default.defaultNodeFillColor=255,153,153
nodeAppearanceCalculator.default.defaultNodeFont=SansSerif.bold,plain,12
nodeAppearanceCalculator.default.defaultNodeFontSize=12.0
nodeAppearanceCalculator.default.defaultNodeHight=30.0
nodeAppearanceCalculator.default.defaultNodeLabel=
nodeAppearanceCalculator.default.defaultNodeLabelColor=0,0,0
nodeAppearanceCalculator.default.defaultNodeLabelOpacity=255.0
nodeAppearanceCalculator.default.defaultNodeLabelPosition=C,C,c,0.00,0.00
nodeAppearanceCalculator.default.defaultNodeLabelWidth=100.0
nodeAppearanceCalculator.default.defaultNodeLineStyle=SOLID
nodeAppearanceCalculator.default.defaultNodeLineWidth=1.5
nodeAppearanceCalculator.default.defaultNodeOpacity=255.0
nodeAppearanceCalculator.default.defaultNodeShape=ellipse
nodeAppearanceCalculator.default.defaultNodeShowNestedNetwork=true
nodeAppearanceCalculator.default.defaultNodeSize=40.0
nodeAppearanceCalculator.default.defaultNodeToolTip=
nodeAppearanceCalculator.default.defaultNodeWidth=70.0
nodeAppearanceCalculator.default.nodeFillColorCalculator=default-Node Color-Discrete Mapper
nodeAppearanceCalculator.default.nodeLabelCalculator=NodeLabel
nodeAppearanceCalculator.default.nodeSizeLocked=true
nodeAppearanceCalculator.default.nodeUniformSizeCalculator=default-Node Size-Discrete Mapper
nodeFillColorCalculator.default-Node\ Color-Discrete\ Mapper.mapping.controller=ID
nodeFillColorCalculator.default-Node\ Color-Discrete\ Mapper.mapping.controllerType=-1
nodeFillColorCalculator.default-Node\ Color-Discrete\ Mapper.mapping.map.4CL1=153,0,153
nodeFillColorCalculator.default-Node\ Color-Discrete\ Mapper.mapping.map.ANAC075=255,255,255
nodeFillColorCalculator.default-Node\ Color-Discrete\ Mapper.mapping.map.C3H14=255,153,0
nodeFillColorCalculator.default-Node\ Color-Discrete\ Mapper.mapping.map.C3H1=153,0,153
nodeFillColorCalculator.default-Node\ Color-Discrete\ Mapper.mapping.map.C4H=153,0,153
nodeFillColorCalculator.default-Node\ Color-Discrete\ Mapper.mapping.map.CAD6=153,0,153
nodeFillColorCalculator.default-Node\ Color-Discrete\ Mapper.mapping.map.CCR1=153,0,153
nodeFillColorCalculator.default-Node\ Color-Discrete\ Mapper.mapping.map.CCoAOMT1=153,0,153
nodeFillColorCalculator.default-Node\ Color-Discrete\ Mapper.mapping.map.COMT=153,0,153
nodeFillColorCalculator.default-Node\ Color-Discrete\ Mapper.mapping.map.CesA4=51,255,51
nodeFillColorCalculator.default-Node\ Color-Discrete\ Mapper.mapping.map.CesA7=51,255,51
nodeFillColorCalculator.default-Node\ Color-Discrete\ Mapper.mapping.map.CesA8=51,255,51
nodeFillColorCalculator.default-Node\ Color-Discrete\ Mapper.mapping.map.F5H1=153,0,153
nodeFillColorCalculator.default-Node\ Color-Discrete\ Mapper.mapping.map.FRA8=255,255,0
nodeFillColorCalculator.default-Node\ Color-Discrete\ Mapper.mapping.map.GL1=255,255,255
nodeFillColorCalculator.default-Node\ Color-Discrete\ Mapper.mapping.map.HCT=153,0,153
nodeFillColorCalculator.default-Node\ Color-Discrete\ Mapper.mapping.map.IRX8=255,255,0
nodeFillColorCalculator.default-Node\ Color-Discrete\ Mapper.mapping.map.IRX9=255,255,0
nodeFillColorCalculator.default-Node\ Color-Discrete\ Mapper.mapping.map.KNAT7=51,255,51
nodeFillColorCalculator.default-Node\ Color-Discrete\ Mapper.mapping.map.LAC10=153,0,153
nodeFillColorCalculator.default-Node\ Color-Discrete\ Mapper.mapping.map.LAC4=153,0,153
nodeFillColorCalculator.default-Node\ Color-Discrete\ Mapper.mapping.map.MYB-R=255,153,0
nodeFillColorCalculator.default-Node\ Color-Discrete\ Mapper.mapping.map.MYB103=51,255,51
nodeFillColorCalculator.default-Node\ Color-Discrete\ Mapper.mapping.map.MYB20=255,255,255
nodeFillColorCalculator.default-Node\ Color-Discrete\ Mapper.mapping.map.MYB26=255,255,255
nodeFillColorCalculator.default-Node\ Color-Discrete\ Mapper.mapping.map.MYB32=255,153,0
nodeFillColorCalculator.default-Node\ Color-Discrete\ Mapper.mapping.map.MYB42=255,255,255
nodeFillColorCalculator.default-Node\ Color-Discrete\ Mapper.mapping.map.MYB43=255,255,255
nodeFillColorCalculator.default-Node\ Color-Discrete\ Mapper.mapping.map.MYB46=255,153,0
nodeFillColorCalculator.default-Node\ Color-Discrete\ Mapper.mapping.map.MYB4=255,153,0
nodeFillColorCalculator.default-Node\ Color-Discrete\ Mapper.mapping.map.MYB52=255,153,0
nodeFillColorCalculator.default-Node\ Color-Discrete\ Mapper.mapping.map.MYB54=255,153,0
nodeFillColorCalculator.default-Node\ Color-Discrete\ Mapper.mapping.map.MYB58=153,0,153
nodeFillColorCalculator.default-Node\ Color-Discrete\ Mapper.mapping.map.MYB63=153,0,153
nodeFillColorCalculator.default-Node\ Color-Discrete\ Mapper.mapping.map.MYB69=153,0,153
nodeFillColorCalculator.default-Node\ Color-Discrete\ Mapper.mapping.map.MYB7=255,153,0
nodeFillColorCalculator.default-Node\ Color-Discrete\ Mapper.mapping.map.MYB83=255,153,0
nodeFillColorCalculator.default-Node\ Color-Discrete\ Mapper.mapping.map.MYB85=153,0,153
nodeFillColorCalculator.default-Node\ Color-Discrete\ Mapper.mapping.map.NST1=255,153,0
nodeFillColorCalculator.default-Node\ Color-Discrete\ Mapper.mapping.map.NST2=255,153,0
nodeFillColorCalculator.default-Node\ Color-Discrete\ Mapper.mapping.map.PAL1=153,0,153
nodeFillColorCalculator.default-Node\ Color-Discrete\ Mapper.mapping.map.PAL4=153,0,153
nodeFillColorCalculator.default-Node\ Color-Discrete\ Mapper.mapping.map.SND1=255,153,0
nodeFillColorCalculator.default-Node\ Color-Discrete\ Mapper.mapping.map.SND2=51,255,51
nodeFillColorCalculator.default-Node\ Color-Discrete\ Mapper.mapping.map.SND3=51,255,51
nodeFillColorCalculator.default-Node\ Color-Discrete\ Mapper.mapping.map.VND6=255,153,0
nodeFillColorCalculator.default-Node\ Color-Discrete\ Mapper.mapping.map.VND7=255,153,0
nodeFillColorCalculator.default-Node\ Color-Discrete\ Mapper.mapping.type=DiscreteMapping
nodeFillColorCalculator.default-Node\ Color-Discrete\ Mapper.visualPropertyType=NODE_FILL_COLOR
nodeLabelCalculator.BasicPassThrough.mapping.controller=label
nodeLabelCalculator.BasicPassThrough.mapping.type=PassThroughMapping
nodeLabelCalculator.BasicPassThrough.visualPropertyType=NODE_LABEL
nodeLabelCalculator.NodeLabel.mapping.controller=ID
nodeLabelCalculator.NodeLabel.mapping.type=PassThroughMapping
nodeLabelCalculator.NodeLabel.visualPropertyType=NODE_LABEL
nodeLabelCalculator.Solid-Node\ Label-Passthrough\ Mapper.mapping.controller=ID
nodeLabelCalculator.Solid-Node\ Label-Passthrough\ Mapper.mapping.type=PassThroughMapping
nodeLabelCalculator.Solid-Node\ Label-Passthrough\ Mapper.visualPropertyType=NODE_LABEL
nodeLabelCalculator.Universe-Node\ Label-Passthrough\ Mapper.mapping.controller=ID
nodeLabelCalculator.Universe-Node\ Label-Passthrough\ Mapper.mapping.type=PassThroughMapping
nodeLabelCalculator.Universe-Node\ Label-Passthrough\ Mapper.visualPropertyType=NODE_LABEL
nodeLabelCalculator.id\ as\ node\ labels.mapping.controller=ID
nodeLabelCalculator.id\ as\ node\ labels.mapping.type=PassThroughMapping
nodeLabelCalculator.id\ as\ node\ labels.visualPropertyType=NODE_LABEL
nodeUniformSizeCalculator.Node\ Size-Continuous\ Mapper.mapping.boundaryvalues=0
nodeUniformSizeCalculator.Node\ Size-Continuous\ Mapper.mapping.controller=Degree
nodeUniformSizeCalculator.Node\ Size-Continuous\ Mapper.mapping.interpolator=LinearNumberToNumberInterpolator
nodeUniformSizeCalculator.Node\ Size-Continuous\ Mapper.mapping.type=ContinuousMapping
nodeUniformSizeCalculator.Node\ Size-Continuous\ Mapper.visualPropertyType=NODE_SIZE
nodeUniformSizeCalculator.default-Node\ Size-Discrete\ Mapper.mapping.controller=ID
nodeUniformSizeCalculator.default-Node\ Size-Discrete\ Mapper.mapping.controllerType=-1
nodeUniformSizeCalculator.default-Node\ Size-Discrete\ Mapper.mapping.type=DiscreteMapping
nodeUniformSizeCalculator.default-Node\ Size-Discrete\ Mapper.visualPropertyType=NODE_SIZE
