# Supplementary material for: Navigating the transcriptional roadmap regulating plant secondary cell wall deposition
Source: Front Plant Sci. 2013 Aug 29;4:325. doi: 10.3389/fpls.2013.00325 (PMC3756741; doi:10.3389/fpls.2013.00325)
Supplement: Additional file 1 — Cytoscape file (.cys) of direct and indirect protein–DNA interactions and protein–protein interactions involved in Arabidopsis SCW transcriptional regulation. Nodes indicate genes, edges indicate interactions. Red edges, known direct protein–DNA interactions; dark blue solid edges, known regulatory relationships of unknown nature; dark blue dashed edges; known indirect regulatory relationships; light blue edges, protein–protein interactions. Structural genes are indicated as square nodes, transcriptional activators as circular nodes, transcriptional repressors as diamond-shaped nodes, and transporter proteins (WAT1) as triangles. Nodes are color-coded according to known biological processes: blue, signaling; green, cellulose biosynthesis; yellow, hemicelluloses biosynthesis; black, programmed cell death; purple, lignin biosynthesis; white, unknown function. Transcriptional regulators colored in orange are involved in the regulation of more than one type of SCW biopolymer. [file 56749_Myburg_Additionalfile1.ZIP › CytoscapeSession-2013_07_14-10_31/plugins/FilterPlugin/session_filters.props]

FilterVersion=0.2
<Composite>
name=Default
<AdvancedSetting>
scope.global=false
scope.session=true
selection.node=false
selection.edge=false
edge.source=true
edge.target=true
Relation=AND
</AdvancedSetting>
Negation=false
</Composite>
