# Supplementary material for: Navigating the transcriptional roadmap regulating plant secondary cell wall deposition
Source: Front Plant Sci. 2013 Aug 29;4:325. doi: 10.3389/fpls.2013.00325 (PMC3756741; doi:10.3389/fpls.2013.00325)
Supplement: Additional file 1 — Cytoscape file (.cys) of direct and indirect protein–DNA interactions and protein–protein interactions involved in Arabidopsis SCW transcriptional regulation. Nodes indicate genes, edges indicate interactions. Red edges, known direct protein–DNA interactions; dark blue solid edges, known regulatory relationships of unknown nature; dark blue dashed edges; known indirect regulatory relationships; light blue edges, protein–protein interactions. Structural genes are indicated as square nodes, transcriptional activators as circular nodes, transcriptional repressors as diamond-shaped nodes, and transporter proteins (WAT1) as triangles. Nodes are color-coded according to known biological processes: blue, signaling; green, cellulose biosynthesis; yellow, hemicelluloses biosynthesis; black, programmed cell death; purple, lignin biosynthesis; white, unknown function. Transcriptional regulators colored in orange are involved in the regulation of more than one type of SCW biopolymer. [file 56749_Myburg_Additionalfile1.ZIP › CytoscapeSession-2013_07_14-10_31/plugins/AttributeBrowserPlugin/attributeBrowser.props]

#Cytoscape Attribute Browser Plugin Properties
#Sun Jul 14 10:31:09 GMT+02:00 2013
attributeBrowser.node.selectedAttr0000=ID\t69
attributeBrowser.network.selectedAttr0001=Value\t64
attributeBrowser.network.selectedAttr0000=Network Attribute Name\t154
attributeBrowser.node.selectedAttr0007=node.shape\t95
attributeBrowser.edge.selectedAttr0000=ID\t75
attributeBrowser.node.selectedAttr0006=node.labelColor\t113
attributeBrowser.node.selectedAttr0005=node.label\t88
attributeBrowser.node.selectedAttr0004=node.fillColor\t101
attributeBrowser.node.selectedAttr0003=hiddenLabel\t95
attributeBrowser.node.selectedAttr0002=canonicalName\t109
attributeBrowser.node.selectedAttr0001=NODE_TYPE\t96
